# Supplementary material for: Adipocytes disrupt the translational programme of acute lymphoblastic leukaemia to favour tumour survival and persistence
Source: Nat Commun. 2021 Sep 17;12:5507. doi: 10.1038/s41467-021-25540-4 (PMC8448863; doi:10.1038/s41467-021-25540-4)
Supplement: Supplementary file 3 — Source Data [file 41467_2021_25540_MOESM3_ESM.xlsx]

## Sheet: Figure 1b
	Area of ROI (µm2)	Area of ROI (µm2) x 106	normalisation factor	Area adipocyte (µm2)	normalised adipocoyte area	Count of adipocytes	normalised adipocyte count
Healthy-control	2289020	22.8902	6.65	886248	5.89355e+06	553	3677.45
Healthy-control	13523000	135.23	1.12	6.41799e+06	7.18814e+06	3585	4015.2
Healthy-control	5389650	53.8965	2.82	2.42579e+06	6.84073e+06	1071	3020.22
Healthy-control	5081030	50.8103	2.99	2.68137e+06	8.0173e+06	1030	3079.7
Healthy-Control	2237240	22.3724	6.8	758313	5.15653e+06	688	4678.4
ALL01-Diagnosis	2135650	21.3565	7.12	57938.5	412522	179	1274.48
ALL01-Remission	7266070	72.6607	2.09	2.94204e+06	6.14887e+06	2218	4635.62
ALL02-Diagnosis	1918810	19.1881	7.93	253608	2.01111e+06	295	2339.35
ALL02-Remission	739898	7.39898	20.56	100153	2.05915e+06	164	3371.84
ALL-03-Diagnosis	5241490	52.4149	2.9	4473.71	12973.8	28	81.2
ALL-03-Remission	469744	4.69744	32.8	47561.8	1.56003e+06	88	2886.4
ALL04-Diagnosis	3740870	37.4087	4.07	126633	515396	636	2588.52
ALL04-Remission	1093560	10.9356	13.91	12258.2	170511	298	4145.18
ALL05-Diagnosis	7644890	76.4489	1.99	315594	628031	788	1568.12
ALL05-Remission	6367940	63.6794	2.39	2.44306e+06	5.83891e+06	2142	5119.38
ALL05-Diagnosis	2500600	25.006	6.08	31187.6	189621	141	857.28
ALL05-Remission	7794420	77.9442	1.95	515202	1.00464e+06	1001	1951.95
ALL08-Diagnosis	15212300	152.123	1	59581.8	59581.8	474	474
ALL08-Remission	8740680	87.4068	1.74	788699	1.37234e+06	1088	1893.12

## Sheet: Figure 1c
Control	ALL03	ALL01	ALL04	ALL02	ALL05	ALL06	ALL07	ALL08
88.7	112.869	73.3804	79.5803
197.3	98.5424	95.0653	88.4871				76.2784
1356.4	521.171	706.116	72.8034				133.197
765.7	96.4128	550.062	134.764				331.25
1293.4	76.8592	489.848	80.9356				155.654
634.2	82.8608	444.542	240.29				186.63
2897.4	85.5712	424.793	142.121				252.067
3753.5	159.139	144.05	257.91				69.8896
1977	400.365	224.594	144.832				59.4352
374.4	334.154	1862.58	462.185				237.934
1184.8	163.786	194.003	325.485				69.696
773.2	70.2768	450.544	163.808				448.378
1790.2	74.9232	189.743	65.6392				65.824
1008.8	555.632	996.927	73.7715				133.39
1385.2	87.8944	1529.56	108.237				171.53
1566.4	78.6016	254.217	158.773				101.446
1048	62.92	80.9314	69.899				63.1136
3356.4	110.546	138.435	130.504				110.158
1	125.259	318.998	72.2225				73.568
1847.1	72.2128	619.8	534.02				122.162
2326.9	199.021	254.733	78.9994				96.9936
1646.2	126.614	98.3318	68.1563				139.392
3520.4	76.8592	171.306	172.714				157.397
1111.7	345.576	457.591	139.604				112.675
2805.7	134.165	67.9418	102.815				96.8
1752.5	61.3712	1171.66	133.215				126.614
2101.9	69.5024	610.122	197.085				108.416
3112.5	90.6048	916.924	173.466				149.653
1131.2		337.58	74.536				63.1136
470.3		600.83	593.771				202.118
2171		1316.83	339.187				207.152
2843.6		110.72	291.562				99.5104
1341.1		289.963	161.075				88.2816
83.1		176.92	79.5696				70.0832
3279.8		1163.91	196.504				290.981
1253.2		357.324	71.4384				119.258
1170.7		77.4266	323.699				194.181
0.6		536.179	79.1824				278.01
1667.7		99.8803	298.144				112.675
442.6		347.452	80.9248				256.907
456.5		436.88	96.0256				64.4688
1158.7		113.624	113.643				329.12
3057.7		82.6529	394.363				79.1824
1903.9		81.8786	71.2448				65.824
1866.5		86.9113	413.723				151.589
1463		74.3295	400.365				89.4432
2118		187.953	134.165				328.733
1992		501.144	69.696				62.7264
1208.6		503.466	147.91				78.408
2322		77.233	82.8608				2901.68
2134.1		150.014	65.4368				75.8912
1197.4		202.858	76.2784				131.261
1839.2		80.9108	261.747				204.248
1005.9		100.267	477.418				112.675
667.5		140.142	82.6672				265.813
3527.6		253.959	303.952				64.6624
4052.2		114.011	68.1472				242.581
174.2		115.753	164.366				80.5376
2998.9		226.666	188.179				85.3776
2310.2		121.173	321.763				97.9616
3672.2		171.306	127.582				93.896
997		80.7172	480.902				351.578
817.8		173.629	405.592				1338.74
294.3		538.115	80.344				121.774
101.1		95.6218	738.39				326.603
1249.5		296.35	618.746				92.1536
591.8		193.566	96.6064				69.1152
565.5		349.194	666.758				75.8912
398.4		67.3611	89.2496				160.882
1983.2		341.645	84.7968				86.5392
2086		629.285	67.76				68.5344
2042.7		98.1382	72.7936				72.7936
3488.1		400.102	142.296				490.582
2418.6		674.192	156.235				1399.34
1344		123.502	595.126				161.85
1776.3		149.247	177.144				175.402
1073.9		65.2352	410.432				352.352
350.2		675.194	202.699				698.702
1797.4		234.227	205.603				751.362
1478.9		243.326	379.843				66.5984
2399.7		268.684	172.498				651.851
414.7		73.9462	348.674				110.933
559.5		192.996	180.822				404.624
0.2		488.393	352.158				203.086
834.4		144.408	144.038				340.155
1127.1		615.186	78.2292				121.194
2601		456.26	83.8447				82.0864
2260.3		65.816	98.7547				726.581
68.1		193.189	111.147				1800.09
2919.5		242.938	86.3619				187.405
3629.2		306.044	123.927				178.693
3468.3		83.0443	82.2956				120.419
2636.1		600.474	85.0065				169.981
2814.9		143.053	189.57				95.2512
2138.3		318.24	114.052				190.309
3200.4		103.951	235.075				272.008
197.5		1125.26	80.9401				373.067
2008.8		70.0747	279.805				91.3792
488.3		396.057	118.893				93.5088
2786.9		188.35	91.0092				75.3104
2204.9		188.156	86.3619				79.9568
131.5		111.306	80.9401				398.622
1458.6		607.056	335.766				90.7984
237.2		349.599	67.3856				72.7936
1906.4		101.047	72.8074				61.952
4454.7		126.405	70.871				78.6016
150.8		209.45	75.3247				239.483
1318.8		66.7839	125.477				499.682
354.5		253.972	109.598				271.04
2181.7		226.291	419.804				73.1808
2732.5		101.24	254.439				74.1488
982.1		1117.32	655.654				99.5104
2418.6		1744.7	111.728				91.5728
831.1		790.372	112.503				194.568
6212		63.1059	88.6856				113.062
6475.1		128.148	175.048				72.9872
908.6		68.7196	67.3856				76.472
4093.1		186.608	582.653				736.648
2767.3		2357.57	142.904				212.573
2283.9		277.008	236.043				69.696
373.6		154.667	130.898				168.432
2784.4		360.246	112.503				295.821
2301.1		177.897	90.8156				141.715
3899.7		349.405	93.9138				110.739
2431.4		492.652	178.727				65.6304
4509.1		435.16	81.521				116.16
2814.8		268.103	160.718				69.5024
1388.9		133.568	193.637				243.742
2391.3		341.469	109.598				279.171
1750.5		1631.51	173.499				91.7664
119.3		280.888	107.662				83.0544
1855.7		184.871	147.551				73.7616
3440.1		424.72	70.6774				108.029
2888.5		1098	131.286				110.352
1458.2		423.752	82.2956				147.717
765.3		562.551	267.8				312.664
5091.1		412.524	82.102				183.726
148.5		208.101	81.7147				65.824
3017.1		360.644	76.4865				87.12
1189.5		259.594	119.28				71.4384
2769.8		185.065	305.946				100.672
110.4		66.9795	128.768				66.5984
1399.9		216.038	238.948
3179.7		122.344	106.113
836.2		100.276	69.7092
7		153.317	117.344
767		145.38	66.9983
476.4		109.955	181.631
401.7		71.4319	71.4519
255.9		140.928	107.081
611		111.891	64.8683
917.1		81.8854	69.3219
2008.8		69.3025	70.0965
1550.5		69.1089	123.927
967		110.342	180.276
1840		239.074	65.0619
1342.8		161.835	269.736
157		288.631	305.365
5135.4		95.8233	79.0038
3391.9		100.856	85.2001
1671.3		73.9485	392.502
2231.4		80.1431	302.654
1362.4		88.8543	213.775
1758.3		62.14	234.3
1068.7		175.192	92.171
2077.1		480.665	157.814
745.9		67.1731	408.186
2355.9		198.809	132.06
524.8		65.4309	79.5847
633.1		442.142	239.141
94.3		335.285	86.1683
1753.6		201.519	163.042
2068.4		151.769	138.257
2147.6		149.059	109.017
1421.4		248.173	218.422
1509.1		116.73	303.816
1865.9		277.984	413.995
1502.7		98.727	169.626
1355.6		69.1089	199.833
1298.9			121.41
1327.3			172.143
534.9			385.143
1647			789.844
481.1			147.357
539.8			214.162
2403.9			84.8129
2274.2			240.109
3672			81.521
1300.8			218.616
542.1			223.844
2062.2			150.262
1894.8			90.622
1042.5			76.0992
1531.6			91.0092
441.6			75.3247
533.9			139.459
1675.4			497.599
2672.8			68.5676
2767.5			67.7928
995.9			150.5
1062.9			125.514
1718.6			212.288
1826.6			712.018
1129.3			106.144
1849.7			150.306
1468.8			87.1622
1849.3			100.333
827.8			112.342
1517			634.153
2176.6			126.095
2273.8			235.725
306.1			139.653
342.9			89.2928
308			89.6802
226.1			74.3784
1937.5			433.487
2001.4			66.8243
87.3			72.8289
990.7			94.3289
936.8			89.8739
2280.8			202.023
65.2			75.1532
757.9			166.77
65.8			111.18
2908.6			295.77
2325.1			401.721
1936.6			212.676
158.2			75.3469
1450.6			268.266
2390			269.041
1134.5			229.333
671.6			405.788
2261.4			321.532
1568.2			213.063
1909.9			237.275
2116.2			264.586
2377.8			113.698
2191			158.054
1128.9			310.685
1371.7			141.977
2222.7			196.987
435.6			441.234
870.6			214.032
2339.8			136.748
1054.7			113.504
600.5			125.707
477.2			70.1171
2940			241.923
370.6			243.86
2139.1			107.113
1497.7			139.072
2500.3			67.4054
68.3			70.5045
2127.1			311.072
2383.4			243.86
1406.9			77.6712
1537.4			68.1802
1702.5			161.928
1564.5			73.2162
2281.2			98.2027
2760.9			279.887
1440.6			196.987
2665.3			62.9505
201.5			174.131
1093.6			69.7298
156			109.631
1253.6			211.32
538.8			230.883
670			64.8874
2807.4			193.306
455.2			394.942
473			270.616
2099.6			249.71
1328.9			102.981
829.4			160.859
2247.7			62.1371
570.3			303.523
128.9			164.731
2591.1			129.694
1539.7			362.95
381.8			208.091
1322.3			249.516
811			213.124
1812.5			395.858
692.1			85.1723
2265.7			223.771
1599.1			277.391
2492.6			220.674
624			86.3337
174.2			325.784
962.8			234.417
973.8			486.644
2156.3			299.652
1943.2			438.637
86.7			301.2
1376.7			201.51
268.5			272.938
3093.9			656.02
1834.7			423.539
324.3			265.583
3237.6			353.465
2900.5			149.245
1063.4			277.197
432.7			138.405
1111.1			539.489
2006.7			77.6229
1119			334.688
5488.8			190.476
617.4			80.7201
299.7			301.2
64.9			151.568
683.8			71.235
1245			259.388
4465			682.153
1276.8			124.081
184.7			140.534
1318.4			154.859
150			92.3345
1698.8			138.018
2646.9			632.985
395.1			222.029
189			477.546
83.1			560.782
645.3			255.904
126.8			78.2036
1668.8			149.632
1101			418.312
3323.5			375.532
906.8			251.645
373.8			87.8823
2172			171.7
1073.1			284.553
334.9			224.545
1792.3			234.224
3299.7			137.05
433.5			106.465
2502.3			88.8502
77.2			68.9121
2102.7			74.5258
1625.9			355.788
3944.2			814.17
1182.1			122.145
3350.2			81.3008
2110.4			562.137
1680.3			75.1065
2810.1			107.82
1363.3			118.467
1300			404.955
933.5			91.5602
1535.6			78.3972
3333.2			84.9787
1947.6			88.0759
1548.4			205.575
2261.4			118.854
3080.8			71.8157
608.7			580.914
1755			282.036
613.9			77.2358
243			202.478
246.5			178.475
2244.2			214.479
789.5			85.753
980.2			120.983
1059			109.95
2282.9			118.854
1317.4			248.742
1309.3			378.823
1046.2			214.092
1194.5			79.7522
1691.7			287.457
1074.7			102.013
1920.5			160.859
2535.8			81.3008
1059.2			246.032
817			197.058
2977.6			86.9145
1301.4			626.016
527.8			67.3635
3415.1			208.478
1457.4			89.6245
1377.1			170.345
689			99.4967
422.8			122.725
1762.9			93.4959
2334.4			91.7538
2023.9			793.651
43.9			107.627
2394.3			167.441
896.2			134.146
3524.1			107.433
192.1			102.207
1284.5			525.745
1821			84.9787
260.6			1468.06
1910.3			139.179
2223.1			103.368
290.6			95.6252
340.5			149.826
2916			122.725
957.7			141.502
3476.1			136.082
2150.1			457.608
1218.1			720.867
1219.5			205.575
1041.4			73.1707
2699.8			194.928
587.4			104.53
2548.9			64.6535
261.4			115.563
538			157.569
2586.7			80.1394
656.3			73.5579
2289.3			231.707
481.5			128.726
1145			266.357
2312.7			154.278
1877.9			67.17
1205.9			109.562
2825.4			168.022
727.7			273.906
477.4			88.0759
230.2			122.532
3862.5			286.101
734.1			203.252
2364.8			227.062
1217.2			113.434
2174.7			101.433
3061.4			79.5587
285.4			269.841
4273.1			131.823
1167.8			84.9787
1741.4			126.016
1656.2			186.218
444.1			111.885
3374.4			142.083
1144.8			124.274
2675.6			163.957
2316.6			160.279
1080.1			147.116
1999.3			69.88
1208.8			131.243
167.9			208.672
2561.9			63.4921
2330			144.793
1236.7			82.6558
1479.3			93.4959
370.6			293.844
284			86.1402
2436.1			120.016
3302.2			92.7216
1798			73.3643
2010			64.6535
3690.6			73.945
1562.4			76.2679
3000.8			67.5571
5408.2			175.571
1622.6			754.846
2357.9			202.118
517.9			146.749
3716.5			260.586
706.6			114.805
0.4			84.4096
80			136.101
323.9			170.562
1231.3			304.339
1194.9			233.482
2063.6			117.902
470.4			228.448
3306.5			207.733
94.7			69.1152
2650			83.0544
1982.3			110.158
99.7			84.6032
83.8			66.2112
3208.7			183.726
1743.6			122.355
2609			151.202
3973.1			385.07
173.1			115.966
2583.4			67.1792
90.2			108.029
75.9			106.48
787.2			115.773
1889.1			261.166
3403.1			63.888
2339.3			144.813
165.7			408.496
355.4			229.029
8857.2			77.8272
3377.5			67.76
4165.9			347.899
1431.7			97.5744
917.1			261.36
4002.5			540.725
1996.6			450.701
1791.8			131.454
1832			96.4128
1140.1			315.762
3225.4			205.41
2332.9			506.651
168.6			375.971
4096.4			183.533
2850.4			974.002
1205.2			108.803
3389.9			84.9904
2382.1			70.664
72			811.571
1915.1			195.73
3312.9			103.382
84			73.9552
1495.6			70.8576
2081.6			67.76
71.2			80.7312
212.8			82.0864
981.4			144.038
82.3			201.15
104			157.978
73.8			309.954
3602.9			150.04
3957.6			339.962
572.5			83.0544
1885.3			277.429
189.9			140.941
2597.7			407.528
99.7			117.128
3554.1			451.862
326.8			188.566
1082			581.574
2622.9			594.933
1707.6			115.386
1140.3			118.677
2292.8			164.366
156			295.24
511.3			108.416
76.9			66.4048
205.2			167.851
1179.2			387.2
3024.4			87.12
256.3			144.038
2377			696.766
723.7			122.936
3655.2			239.483
2456.4			336.09
2640.1			263.683
2119			134.165
92.9			565.312
2232.4			157.59
77.1			82.28
110.5			84.6032
2369.7			69.5024
70.7			176.563
80.5			107.642
744.4			114.224
876.814			121.968
5755.73			187.598
1638.05			171.917
3385.48			700.445
6063.16			379.843
2957.63			104.157
2243.24			67.9536
578.67			89.6368
1150.95			68.5344
1706.2			81.1184
665.016			369.776
322.925			197.666
3075.14			73.3744
1663.22			87.8944
3017.26			84.4096
3102.25			92.1536
4176.92			93.1216
3662.33			134.165
4077.02			133.971
2444.39			209.282
2869.54			87.7008
2007.24			112.482
1364.69			223.995
3970.16			240.258
2998.67			103.382
2076.75			227.867
4017.59			120.226
410.238			87.3136
715.352			83.0544
117.709			175.982
2347.79			367.259
1716.26			161.85
73.3744			127.002
2193.1			91.96
1024.53			107.061
3625.93			162.237
4372.46			84.216
2530.93			116.354
3002.35			77.44
1192.38			181.984
4347.48			82.0864
5556.9			75.3104
891.915			75.3104
1464.39			534.142
137.262			162.043
2525.32			91.3792
313.826			74.1488
6511.93			411.013
746.522			162.237
5455.84			183.726
2916.97			82.28
882.429			176.757
2839.34			173.078
2919.29			240.064
3415.1			126.421
138.811			66.5984
748.264			90.2176
607.323			296.982
3098.76			267.749
1632.05			68.3408
3259.06			101.64
1611.91			98.3488
1980.14			149.846
1009.24			102.027
72.0192			90.2176
448.378			224.963
2074.23			107.835
2959.18			114.998
2388.83			89.2496
2408.77			85.3776
81.6992			118.483
1692.45			110.933
3793.98			79.7632
4028.62			102.027
1809.77			202.506
4157.17			713.416
1092.48			66.0176
76.0848			128.357
2364.63			278.978
4334.9			141.715
3045.72			503.166
1197.8			1611.72
3535.14			1277.18
4427.44
2396.19
2779.51
3700.47
2862.18
3634.65
1431.29
1853.72
0.5808
2437.04
3208.53
1398.57
3139.61
3864.26
2954.72
1682
619.133
1692.84
1719.94
705.672
381.392
2733.83
2440.72
1753.24
541.306
2946.79
3914.98
2795
422.242
4680.09
91.7664
4826.25
1771.63
3297.78
499.101
841.579
2940.78
2312.36
5593.88
2812.04
2322.23
1949.16
3191.11
1143.6
1335.45
873.523
261.36
1274.47
2528.8
3212.79
3986.22
1628.56
2643.41
2593.27
407.141
168.432
842.547
255.552
1392.18
3101.47
3263.13
1306.41
2422.9
3305.14
520.59
724.258
1786.15
3471.25
2364.63
3150.45
4146.52
1507.95
2166.19
2282.74
554.47
4085.73
5338.52
2888.71
1381.53
4082.64
771.496
2240.34
3244.54
4423.95
2872.06
5345.88
3748.68
3765.52
696.766
2010.34
4784.05
442.957
2237.24
941.477
4353.29
455.154
2740.99
1942
1637.28
3545.2
986.586
3137.09
4709.51
3946.54
3284.42
1664.77
2269.38
1650.44
1557.71
112.288
1323.06
1558.09
2612.44
433.47
2074.04
2741.38
0.1936
1088.61
665.597
2221.95
3130.12
3840.25
2256.21
1727.11
742.069
74.1488
2136.96
2830.05
1796.8
1410.57
3549.46
1405.92
925.795
4902.34
1013.69
1706.39
1884.7
6892.16
1947.23
2802.17
4729.84
3310.95
2574.11
4280.69
4838.06
3575.41
944.381
4408.08
2651.16
3132.45
393.395
2046.35
1869.6
499.488
2068.03
107.835
1809.39
368.421
844.677
3272.81
148.491
77.44
163.205
157.978
773.626
416.627
664.435
166.69
1409.99
3037.97
2506.73
2463.56
1749.18
2078.68
3718.47
2879.03
2333.27
1392.18
943.413
2402.58
285.754
1643.86
2296.87
3517.91
3775.01
2350.5
515.944
1126.37
2235.69
900.046
2478.08
6090.66
1661.47
1789.83
2122.82
1922.25
4169.37
2194.46
3706.47
1146.69
3023.06
2572.94
598.418
2792.1
1772.02
2.7104
2683.1
3482.67
4323.09
1985.37
1370.88
2374.31
2908.65
4698.09
3124.32
2118.95
0.5808
2026.22
6355.31
1406.7
942.445
390.104
266.2
4458.22
3227.12
745.36
2849.02
2471.11
3508.81
2330.75
4580.96
5695.32
1472.91
3422.85
2368.89
702.768
421.467
373.067
1968.33
4727.32
4434.8
3944.79
1355.2
4228.81
533.562
1182.32
1971.43
3238.54
1503.69
76.6656
2566.36
3090.05
1393.34
2262.99
862.101
846.806
3225.96
5439.39
2951.05
1194.32
3073.01
3204.08
174.24
1741.82
92.7344
841.386
539.757
920.568
2843.98
1501.17
1837.85
890.366
2261.05
2035.7
2907.68
1526.92
2532.09
4065.21
164.947
1769.31
3359.73
3510.55
2885.41
74.3424
1558.87
2137.54
2926.65
67.1792
11978
7889.59
871.2
2112.76
77.8272
2823.07
1346.29
2818.82
127.582
68.9216
809.442
4458.22
3571.34
3304.17
2789
852.034
3080.76
1126.17
1838.23
909.726
926.57
80.1504
1205.35
2598.5
1235.56
1519.18
3271.84
2010.73
1098.49
1396.82
2557.26
2685.23
3278.03
3216.28
3098.57
2968.86
1474.65
847.968
1949.75
2752.22
2978.54
1546.67
2057.39
992.006
3892.91
2973.89
1105.46
3330.31
1854.11
948.64
3338.05
4115.16
6340.4
2935.94
1176.7
965.483
537.24
2487.76
1005.17
819.702
2183.81
3854.77
881.654
2386.12
2501.51
1591.59
2505.18
2345.85
853.776
3843.35
3826.89
1649.09
1905.22
792.986
801.891
1142.24
509.749
597.45
152.363
2329.01
854.744
1371.85
301.048
586.027
884.752
2287.19
2188.45
2025.44
2.1296
1709.68
3330.5
3967.45
2791.91
4394.14
644.494
1407.09
6422.1
2551.26
239.483
1093.45
72.2128
2789.2
1724.59
862.488
1396.63
2070.36
3035.07
761.235
658.434
475.094
1273.89
1340.1
336.864
615.067
2554.94
5522.05
1281.63
2220.79
1940.26
2617.09
3200.21
2780.68
4182.92
3237.57
8613.65
3558.56
235.805
281.882
1636.11
2893.35
1677.74
174.24
1516.08
538.402
1887.21
2092.24
1790.03
3025.77
2140.64
1189.48
1296.93
68.1472
425.726
90.4112
2190.97
3450.34
177.918
3361.28
3393.61
5758.44
1088.81
2263.57
2875.73
70.4704
184.888
87.3136
306.275
203.861
2756.67
705.285
86.5392
144.232
1844.23
1518.4
522.139
2358.24
1096.16
2937.88
677.019
1523.63
100.285
1206.52
2243.63
1877.92
1584.04
2814.56
3395.74
1713.17
2012.67
2075.97
2164.84
1441.93
2714.66
524.269
3785.65
1528.86
2867.41
1727.69
2863.93
2481.57
1664.77
863.843
4525.98
65.824
164.366
3477.44
1932.32
1312.03
1752.85
1386.37
1604.56
1226.46
985.811
138.618
761.429
502.005
282.462
2025.83
1252.59
1455.29
1439.61
543.629
1183.67
1669.61
263.683
612.163
3080.76
1806.87
831.125
1392.37
731.034
4806.7
2345.27
228.061
4478.16
80.344
2082.36
322.15
367.646
531.432
318.278
62.7264
1800.87
974.002
387.006
1167.8
1657.22
1180.77
1479.3
2418.06
2283.12
3579.66
5842.27
2393.28
1246.59
1724.78
195.73
1651.6
2740.41
1554.61
100.672
923.278
104.931
977.68
3782.94
3755.84
1509.5
4401.3
2459.3
346.738
2128.05
7780.59
975.938
4186.02
2479.82
2444.97
3580.24
2033.77
2932.65
8029.37
4777.27
3076.3
3851.67
3210.86
3535.91
76.0848
1374.37
1846.17
1258.01
1854.88
3064.69
2123.99
854.55
1731.37
3955.05
302.79
3663.3
84.4096
6194.81
94.2832
831.512
2211.69
858.81
2137.54
2089.33
1330.42
1405.73
306.082
1334.29
2327.27
2563.26
2461.62
1246.4
1180.96
2984.54
341.317
3261
241.032
1040.99
1946.84
1353.46
252.261
896.949
205.797
2596.56
808.086
3271.26
2092.04
281.107
2387.28
2691.23
571.701
4261.14
2872.06
676.051
3847.99
3885.16
3697.76
2239.95
383.909
4092.7
1358.88
1411.54
951.35
2842.05
5417.12
2325.33
1582.87
4632.65
741.294
1124.04
2059.9
4158.33
1831.07
1888.37
3611.03
2219.62
1531.38
1826.42
417.014
3225.38
5237.85
3747.9
1906.57
1855.85
3395.16
2335.2
2175.48
2506.73
346.35
2032.22
666.952
2935.75
3974.8
1525.37
2522.8
2019.05
1369.14
754.846
2092.62
3331.47
698.122
5438.81
1634.95
1054.15
598.418
358.547
64.0816
3222.28
416.434
291.949
1296.73
2668.97
2529
4249.71
2134.05
324.667
3116.38
2364.05
2686.2
1500.4
768.011
235.03
2622.89
3539.01
3678.98
1609.2
999.75
728.904
1591.2
1282.41
1231.49
2736.34
3469.89
2944.46
2323.01
2736.92
1403.6
3101.47
832.867
440.246
1426.25
1806.48
2077.91
1009.04
1800.48
2734.99
2545.26
615.648
3255.77
2283.9
74.3424
2545.07
112.675
2736.73
2056.42
516.912
2354.95
1700.19
2561.14
2950.27
1123.27
542.08
578.283
2264.73
991.426
1830.29
956.771
2259.31
736.067
2173.93
1298.09
3418.59
375.003
3991.84
1046.6
2110.82
1478.14
1561.58
1942
1219.29
1951.68
3338.44
1015.82
1576.1
1753.82
2172.19
3260.03
2090.49
853.776
139.005
164.754
293.691
4289.01
1009.43
1711.81
2338.69
2328.62
3047.26
2006.28
961.805
4114.39
627.264
2367.73
1860.11
2880.38
2483.69
3164.97
3086.95
3923.3
792.986
1676.77
5004.75
3104.76
1557.32
5109.88
2704.98
2839.53
2225.43
2951.05
2841.85
1277.18
795.89
2957.63
2138.12
878.17
1051.44
677.213
4061.73
1180.57
1680.06
69.8896
1839.97
192.051
1384.05
786.79
1273.11
919.213
407.722
640.816
73.1808
1390.05
1651.8
349.061
1348.23
5057.02
539.176
3708.6
2451.75
1124.04
3102.83
1120.36
2228.53
537.24
1354.81
2633.15
4.84
2890.25
2661.61
587.189
2198.72
944.768
1729.23
1884.12
98.5424
1029.18
2735.38
4932.35
3858.64
1908.9
1433.03
2438.78
3001.38
2093.98
2658.71
2592.89
1625.66
78.2144
2769.64
4435.18
76.8592
2612.24
2346.05
287.302
6154.93
1336.42
4640.01
2049.45
3263.9
2038.99
3776.36
4349.42
1593.71
1751.11
846.806
267.555
3290.23
3059.65
1628.56
1153.47
201.731
4186.41
2515.25
2414.58
3608.9
3562.43
3213.95
360.096
2695.69
1115.72
3732.03
2270.35
2102.5
3177.94
1757.11
1306.61
568.603
1650.05
3508.81
2456.4
2126.7
3838.31
3529.91
3414.33
2438.78
2134.44
80.344
2547.39
1253.95
3232.54
3470.86
1377.08
1195.87
2814.94
850.098
98.3488
2682.72
2904.58
261.166
3709.76
2122.24
121
130.293
971.485
152.363
1009.24
1293.63
1673.48
524.462
1590.23
628.426
868.683
1459.94
72.0192
1174.18
454.573
3683.82
1895.92
115.966
4318.64
2630.83
178.886
1077.77
2418.84
2864.12
998.976
700.832
912.243
390.491
3006.41
1447.93
1559.25
1988.66
2295.9
1532.92
564.925
2060.49
1924.77
131.454
2368.5
191.083
178.499
2141.22
3085.4
3029.84
1233.81
377.133
2057.19
3849.93
2039.77
3027.52
621.262
3815.47
187.405
4014.68
1634.57
1945.87
1206.71
3091.99
2902.26
3246.48
3170.78
3014.35
3757
2782.81
110.352
4000.94
2075.78
1847.33
2926.26
626.296
438.504
1674.45
2655.03
4363.36
3567.47
1749.18
1141.85
2744.09
2347.59
4153.88
1033.82
2644.58
3110.76
4710.68
2915.03
3300.69
1496.53
215.09
3001.57
3278.42
1047.18
3605.41
2188.45
1970.07
1551.7
2692.78
2024.09
2488.34
1286.28
1603.59
2076.17
1516.47
686.893
522.914
2839.53
4063.86
2307.52
1119.78
2959.18
5133.11
1855.66
2291.45
4948.8
1303.7
1130.24
3947.89
81.6992
3516.74
1052.41
91.3792
1751.89
1251.24
353.901
4357.94
3149.49
2062.03
7447.02
1698.65
2111.4
1469.23
1978.98
1329.84
1450.26
0.1936
1562.35
1930.77
177.144
796.277
1534.47
125.453
1500.21
1485.11
900.434
1954.97
2612.05
2494.92
2581.27
700.832
630.168
1024.92
0.1936
1538.35
150.814
2225.43
1344.94
2294.74
62.92
1251.43
2843.02
979.035
1074.87
772.27
1377.08
2832.37
2794.81
4246.23
4314.18
607.904
554.47
2176.06
1149.98
1085.52
2375.28
1643.86
1821.58
2163.29
2311
2267.83
2685.23
1579.19
1547.06
2708.85
2683.3
1086.87
2564.43
1383.85
1961.75
69.8896
1883.15
1066.15
7021.48
2889.67
3878.39
1488.59
1142.43
2347.01
2822.49
2699.75
1296.73
1990.4
1836.88
581.962
767.624
3642.58
2368.11
1133.72
5656.02
1948.97
2056.81
1383.66
1446.97
1366.82
2964.79
2860.63
593.771
0.968
2574.3
1254.33
1371.08
1996.79
1278.34
1211.16
1363.53
2428.71
1674.06
1861.46
3755.26
2734.99
150.04
902.563
2308.1
2967.11
1066.74
1880.44
1981.88
2420.19
828.414
12443.6
506.845
2952.98
1865.34
3969.19
1336.61
2751.06
1953.23
2477.69
2341.98
531.238
111.126
3482.48
96.9936
3571.34
73.7616
830.157
4265.2
2290.29
3505.51
2444.59
4069.67
2569.46
3032.16
2604.89
2547.39
1209.03
2021.77
2802.17
1721.49
3452.08
328.152
461.349
379.843
263.683
203.086
2776.03
477.224
1171.28
575.186
2069.2
3295.46
149.653
85.9584
1834.75
3701.05
2281.58
2065.91
1348.81
3127.41
3419.56
1859.53
4121.74
2228.34
4748.23
2251.95
3056.94
3999.39
2586.11
2860.25
716.32
3626.71
3128.38
2299.97
900.046
3547.91
5606.07
461.736
3455.95
2860.44
2914.07
3042.81
2218.85
1004.4
3251.51
2861.6
2274.8
3817.02
2235.31
1938.13
780.595
107.061
0.7744
641.978
854.163
1159.86
942.445
620.875
186.437
445.667
865.392
2047.32
334.154
91.5728
306.856
1990.21
1694.19
1506.21
4163.56
2877.86
1758.66
700.251
2518.74
1221.23
1605.14
523.882
1751.31
1517.63
2713.69
2721.24
3180.27
467.157
1074.29
624.36
1182.51
2073.65
675.664
296.789
1277.57
1631.08
1319
112.094
454.96
2471.69
2918.13
2315.26
2023.31
3375.61
2782.81
316.342
927.15
2140.44
1658.77
2848.63
1487.82
63.888
157.784
2604.31
1867.85
5180.54
2475.76
3766.68
2904
2238.6
673.147
3130.12
3597.67
1854.49
1440.19
1584.04
3551.4
1796.22
240.451
1744.53
1846.36
992.587
1518.02
492.518
1312.03
213.347
2626.96
679.536
613.131
2553.2
580.606
2984.15
1242.91
777.11
178.306
1751.5
1186.38
446.442
471.997
89.8304
492.712
499.294
488.453
2086.43
2522.8
2417.29
886.301
2860.44
1687.81
1765.24
2220.79
630.555
1558.29
1695.55
1784.41
1206.13
2002.02
2531.32
2255.44
1435.35
2113.34
2076.94
383.909
286.528
1312.41
1160.44
671.211
1275.44
946.51
208.314
130.486
940.702
502.973
1937.74
1359.65
6518.12
247.421
867.328
977.68
73.9552
1100.23
1216.58
1938.71
941.09
1700.78
1871.72
1561.19
4193.57
1727.69
1171.09
435.406
517.106
1391.4
[truncated: 4,980 more rows]

## Sheet: Figure 1d
Adipocyte size um2
Control	rALL01	rALL03	rALL05	rALL04	rALL02	rALL06	rALL08	rALL07
88.7	2289.9	255.71	173.49	72.5829	1080.99	2285.61	72.4064	2032.61
197.3	1165.67	122.725	424.819	76.2605	2167.39	1402.49	2058.74	857.842
1356.4	1913.35	223.964	316.194	635.633	682.902	295.017	1198	62.92
765.7	5349.36	480.06	851.769	150.005	136.89	1938.13	252.067	96.6064
1293.4	2369.28	562.329	563.263	110.907	106.492	522.28	1075.64	70.8576
634.2	4127.55	152.923	1706.64	250.266	860.065	144.605	72.0192	124.872
2897.4	374.422	1138.79	838.796	243.879	1265.51	94.4673	865.779	1025.69
3753.5	2096.88	1343.59	1195.85	112.262	405.443	1973.94	1227.23	67.3728
1977	436.374	114.595	96.4266	733.378	168.063	1119.28	1246.98	534.917
374.4	810.41	225.125	1389.28	200.329	157.22	200.743	1581.52	443.925
1184.8	1257.63	438.055	1979.84	78.9702	107.653	430.33	541.886	115.773
773.2	1098.49	114.401	215.895	161.037	67.1865	813.619	812.733	276.654
1790.2	392.234	111.692	1889.61	91.3577	505.738	673.467	210.443	1108.17
1008.8	1886.83	414.633	1815.65	71.0345	311.73	1557.16	100.091	65.0496
1385.2	1004.98	247.386	3621.42	77.6154	79.5783	86.1434	986.779	164.56
1566.4	3034.87	78.5905	1409.61	303.493	2350.95	1208.14	163.398	1464.78
1048	2386.12	762.677	102.042	87.2931	93.7126	100.468	116.16	598.418
3356.4	790.469	148.664	2747.39	133.94	261.001	177.901	126.034	102.802
1	1393.73	72.9769	857.19	71.6152	231.764	424.909	67.9536	2434.91
1847.1	2266.67	375.144	1077.73	370.076	128.371	749.931	727.162	1387.14
2326.9	1112.23	70.4605	1029.52	134.327	1175.67	126.021	210.056	362.226
1646.2	6043.22	102.787	803.168	102.39	503.609	393.743	72.9872	1313.96
3520.4	1076.8	895.081	209.118	113.617	798.3	109.18	77.6336	904.306
1111.7	2776.03	908.437	439.341	990.805	107.847	156.994	955.416	89.4432
2805.7	517.299	75.8805	474.001	89.2286	712.139	203.84	1262.08	99.704
1752.5	3039.52	889.273	1181.9	71.0345	84.0316	1259.43	391.266	114.805
2101.9	2174.51	477.544	939.095	118.649	81.5145	608.424	115.966	366.678
3112.5	4095.61	67.5569	202.728	810.025	314.828	1198.46	248.002	304.339
1131.2	266.006	66.2019	692.607	502.08	73.1888	1028.69	141.909	307.05
470.3	237.741	98.1414	0.774511	814.864	891.045	65.2367	2617.47	344.608
2171	1220.45	787.648	1494.81	275.235	90.4211	1219.94	186.437	211.218
2843.6	120.032	1451.6	2956.31	71.8087	498.187	81.4974	434.245	101.059
1341.1	2293.39	79.5584	610.509	444.788	776.034	2779.04	1010.98	203.667
83.1	1585.58	76.0741	3181.69	82.2607	131.275	1801.65	240.451	1845.78
3279.8	1230.33	555.36	470.128	132.972	810.885	213.132	74.7296	316.149
1253.2	3326.63	710.606	106.883	828.413	1612.86	388.71	89.4432	103.963
1170.7	262.909	1479.67	474.195	77.4218	553.369	1074.76	191.858	173.466
0.6	1419.86	597.366	1433.81	612.793	80.1592	1881.6	132.616	137.843
1667.7	111.32	204.994	420.172	116.713	67.5738	368.19	611.389	90.6048
442.6	217.994	428.377	594.631	66.5828	88.4849	1578.65	503.166	70.0832
456.5	937.024	570.653	89.2624	128.327	258.291	1771.26	2438.39	558.342
1158.7	2448.07	2569.49	107.463	796.67	97.1978	91.7572	795.309	95.6384
3057.7	612.55	109.949	1686.31	383.431	237.573	575.128	68.5344	84.6032
1903.9	164.173	993.803	2237.76	395.819	858.516	307.019	1831.26	739.358
1866.5	2500.73	364.498	478.067	66.0021	1126.29	1332.61	653.4	783.886
1463	1085.52	384.436	2736.16		94.6807	333.346	1316.87	170.755
2118	820.09	358.497	2386.27		330.511	758.449	99.1232	73.568
1992	426.307	1018.77	142.123		625.784	1400.75	989.49	104.35
1208.6	1100.81	1341.27	105.527		180.455	999.844	1781.31	80.9248
2322	1034.6	399.147	475.356		964.427	78.2066	2147.61	113.643
2134.1	2029.51	434.958	1907.62		782.036	2547.52	1703.1	99.1232
1197.4	1643.66	624.853	302.059		361.297	2299.54	253.422	112.482
1839.2	2455.24	115.757	939.676		2327.13	968.29	58.6608	116.354
1005.9	256.326	968.832	1350.17		76.8676	1564.33	1551.32	142.102
667.5	2130.37	87.8821	78.032		1370.84	441.945	422.242	898.11
3527.6	416.24	224.157	1206.49		76.2867	341.283	123.13	396.299
4052.2	416.627	820.942	1238.25		498.575	1516.51	239.483	332.411
174.2	1191.61	66.3955	152.385		70.6717	3281.97	2164.84	428.63
2998.9	212.573	3101.42	742.369		1374.52	720.507	112.869	106.286
2310.2	232.126	599.495	210.086		284.817	2284.06	459.994	232.514
3672.2	1986.72	1049.16	1305.44		630.431	973.71	79.1824	150.234
997	106.093	74.5255	2045.87		712.913	504.084	344.221	185.469
817.8	1204.97	461.865	1435.56		1099.19	818.265	247.227	304.146
294.3	258.65	263.259	222.285		73.3824	3415.34	87.12	406.366
101.1	246.453	1009.87	121.017		133.792	253.01	132.616	65.6304
1249.5	418.176	1503.48	77.4511		87.5168	727.476	94.4768	124.872
591.8	1069.25	783.002	420.947		77.0612	1075.92	306.469	138.037
565.5	2119.73	1458.96	783.418		184.521	809.748	660.37	70.0832
398.4	97.3808	566.2	1426.65		76.674	1459.79	500.843	99.8976
1983.2	176.37	418.504	2688.33		639.531	497.309	111.707	152.944
2086	2842.63	1038.71	2871.69		1850.24	647.333	183.339	142.102
2042.7	1593.52	1074.91	840.538		74.3505	953.772	209.088	81.312
3488.1	1956.91	70.2669	481.552		256.742	1607.3	187.018	150.621
2418.6	1431.29	77.4291	1388.51		90.2275	2122.03	1245.04	2112.56
1344	1181.15	828.104	2075.69		732.469	878.662	94.6704	629.587
1776.3	66.2112	179.636	1189.84		149.282	1951.49	193.794	94.6704
1073.9	1328.1	83.0427	351.822		142.118	189.709	1907.93	71.8256
350.2	95.0576	1512	489.878		196.719	1689.38	101.834	152.75
1797.4	68.9216	422.569	353.371		276.297	1021.52	145.2	124.291
1478.9	755.814	160.472	334.202		146.765	191.064	89.056	980.971
2399.7	847.581	63.6855	80.1619		384.338	1591.04	222.446	248.776
414.7	426.114	159.697	1418.13		87.5168	89.8214	257.875	199.408
559.5	1857.79	112.466	1033.2		2073.88	933.446	1105.07	892.109
0.2	1303.7	935.344	118.113		1650.04	283.015	131.454	966.645
834.4	431.728	326.17	1053.53		82.0954	579.387	3714.8	266.2
1127.1	589.706	194.928	65.0589		795.783	1017.07	176.563	1071.77
2601	700.058	85.172	1135.82		331.286	1221.3	102.221	1426.25
2260.3	2405.67	86.527	1485.12		64.6695	844.205	1322.48	669.469
68.1	399.203		1338.16		1022.51	1037.98	68.5344	1008.27
2919.5	3652.46		996.409		796.751	1689.18	397.461	124.678
3629.2	139.586		64.4781		129.726	512.214	84.4096	216.445
3468.3	410.432		1021		2135.84	632.815	261.36	89.8304
2636.1	274.331		519.697		752.412	538.541	978.648	1960.01
2814.9	1870.95		72.2232		133.211	2215.92	1022.4	2849.79
2138.3	1038.47		2150.24		1395.82	332.959	159.526	178.886
3200.4	388.749		212.797		231.571	2032.79	2334.82	139.779
197.5	902.95		1247.93		126.241	214.294	78.0208	75.3104
2008.8	66.5984		395.388		275.716	129.118	859.003	269.298
488.3	5995.99		97.9757		299.145	1058.31	224.963	598.611
2786.9	2088.17		692.8		661.41	488.21	2708.27	948.64
2204.9	3122.57		1664.42		345.807	1037.79	98.5424	91.1856
131.5	1885.66		99.1374		401.377	1205.81	146.555	975.55
1458.6	179.08		407.199		89.453	1377.13	324.28	67.1792
237.2	2019.05		900.176		519.873	1064.89	126.421	468.318
1906.4	764.914		1518.62		277.265	3492.78	141.134	141.328
4454.7	1665.15		1922.53		1586.34	71.8184	72.4064	76.2784
150.8	86.3456		596.761		889.689	392.194	64.0816	395.525
1318.8	1747.24		505.562		816.694	943.318	238.322	1234.97
354.5	1926.51		641.489		1663.79	2061.05	669.275	810.41
2181.7	98.9296		99.1374		3358.55	465.174	1071.19	1849.65
2732.5	173.272		1003.77		406.024	1658.79	189.922	131.261
982.1	3366.9		80.5492		201.753	860.079	195.149	111.32
2418.6	3581.02		107.657		902.855	1601.69	275.493	217.994
831.1	604.032		198.662		364.008	769.096	69.696	824.93
6212	2680.2		93.3286		87.904	2092.8	265.619	978.842
6475.1	1467.68		1084.12		662.572	773.742	1146.11	193.987
908.6	1285.31		1465.57		1146.43	274.885	322.344	136.682
4093.1	800.73		676.729		202.721	150.606	143.458	1447.35
2767.3	4195.89		229.449		1090.47	3319.91	199.989	102.802
2283.9	3471.05		143.285		1150.3	397.227	3709.57	1007.49
373.6	2915.62		541.19		1728.26	322.118	205.216	1227.04
2784.4	1044.47		287.925		1859.54	1395.91	105.125	726.194
2301.1	359.515		420.366		564.406	1284.21	73.1808	1006.33
3899.7	157.203		485.619		75.7059	1079.99	81.6992	139.586
2431.4	1972.98		1309.51		139.988	819.427	100.478	828.608
4509.1	519.042		65.8335		86.355	405.164	83.8288	1466.71
2814.8	376.746		981.499		2166.81	5064.26	135.326	2259.12
1388.9	5003.2		122.76		710.59	1781.91	386.232	412.949
2391.3	736.454		1802.29		717.366	550.737	2480.98	1224.33
1750.5	1893.99		119.468		111.138	395.292	1427.99	346.738
119.3	176.95		90.6178		1920.34	1942	432.89	597.643
1855.7	1120.75		1974.23		321.605	705.795	184.694	1197.61
3440.1	250.518		4254.2		179.1	475.047	1224.13	2083.33
2888.5	274.138		116.37		729.371	189.903	1546.86	758.138
1458.2	1819.45		2578.93		855.031	143.056	462.704	853.582
765.3	407.141		227.513		993.664	540.864	373.842	1594.1
5091.1	313.245		415.913		316.764	1690.35	1734.27	2723.18
148.5	1872.31		455.219		746.216	75.1093	1379.98	622.037
3017.1	273.17		484.07		843.22	723.604	1607.65	446.054
1189.5	74.1488		120.63		910.987	1833.79	1264.98	994.523
2769.8	579.058		112.111		924.735	1235.43	734.712	435.213
110.4	226.512		3570.3		1226.01	123.892	905.854	314.794
1399.9	3106.51		639.165		598.87	925.702	128.55	502.779
3179.7	705.478		264.108		432.55	226.102	1068.87	1633.21
836.2	1159.47		3036.66		102.426	1241.63	111.901	183.533
7	197.278		556.099		249.19	382.709	3169.62	1378.82
767	969.355		696.286		843.607	257.269	189.922	1481.23
476.4	233.288		64.6717		629.269	1207.56	2702.85	2470.53
401.7	269.878		139.993		145.216	708.505	72.2128	182.178
255.9	3193.63		107.463		1065.69	853.691	102.414	640.235
611	120.419		855.641		213.758	961.708	1443.09	118.87
917.1	471.029		480.971		1186.51	589.84	227.286	300.274
2008.8	1146.11		1645.06		613.005	246.234	80.9248	77.0528
1550.5	94.6704		827.372		310.762	3558.01	65.824	1988.66
967	1089.77		292.184		178.906	1236.59	1787.32	717.675
1840	1395.08		86.5516		2312.42	3021.79	129.712	1799.32
1342.8	1334.48		258.687		1483.72	353.285	328.346	406.173
157	112.094		115.402		672.253	1069.92	670.824	469.286
5135.4	885.139		1271.94		358.586	246.234	290.787	388.942
3391.9	5737.53		140.961		254.225	163.576	2434.33	1231.1
1671.3	832.867		81.9046		80.74	2634.05	986.973	1443.09
2231.4	1942.58		1140.86		121.207	216.81	1502.14	98.3488
1362.4	4888.21		1805.58		161.867	1163.03	2403.35	790.082
1758.3	2044.8		80.7428		170.58	923.573	1237.68	1753.82
1068.7	138.811		379.704			451.817	2753.96	533.368
2077.1	2522.41		1108.13			663.594	1593.13	67.76
745.9	225.738		1128.46			123.311	79.9568	1270.98
2355.9	366.098		882.749			75.8836	1376.3	689.797
524.8	810.797		1684.56			1412.36	2116.05	1310.48
633.1	84.0224		1004.35			829.106	332.992	666.371
94.3	133.971		365.376			584.033	236.579	584.672
1753.6	1842.49		3831.12			3222.34	170.368	1519.18
2068.4	890.947		1355.98			79.368	111.514	962.386
2147.6	2510.8		422.109			290.177	103.189	1126.56
1421.4	2264.35		158.194			1912.58	85.7648	448.378
1509.1	380.618		526.861			375.353	182.952	479.934
1865.9	1165.67		81.9046			658.755	1691.87	84.216
1502.7	825.704		653.688			1845.4	289.626	64.6624
1355.6	3314.24		101.074			2766.27	99.1232	602.677
1298.9	3803.08		117.532			1526.38	182.758	1058.99
1327.3	1679.09		2287.13			160.091	292.917	228.448
534.9	1124.04		110.755			729.992	66.2112	1497.5
1647	370.744		942.387			375.159	288.851	734.518
481.1	689.99		181.236			1436.56	63.6944	1135.27
539.8	172.498		1244.06			372.255	78.0208	408.496
2403.9	2336.17		620.964			236.555	1483.36	679.73
2274.2	67.3728		1065.73			1339.38	714.965	134.552
3672	109.19		705.386			5035.23	121.581	1195.87
1300.8	751.749		2013.54			1838.63	651.077	1684.13
542.1	150.427		1224.7			745.285	897.53	860.358
2062.2	1674.45		2201.94			78.4001	91.7664	966.838
1894.8	515.944		124.503			1290.02	181.79	499.875
1042.5	158.752		109.206			1038.75	361.258	414.691
1531.6	498.52		1382.31			94.0802	97.3808	69.1152
441.6	247.227		1926.4			138.41	168.626	1663.02
533.9	802.472		84.0345			90.5957	95.0576	451.282
1675.4	1714.13		75.7085			1247.24	65.4368	945.93
2672.8	1747.82		981.887			1085.79	663.274	768.398
2767.5	1477.94		1233.02			2853.96	895.594	1052.02
995.9	405.398		1540.5			99.3068	251.293	164.173
1062.9	1390.24		251.135			552.673	801.31	443.925
1718.6	1167.41		1485.51			1353.52	83.6352	2225.24
1826.6	643.526		3470			1917.8	1880.05	281.494
1129.3	2289.13		322.39			744.511	1544.54	474.126
1849.7	155.267		339.43			847.109	1334.68	285.754
1468.8	1017.75		346.013			999.263	1059.57	1007.49
1849.3	4442.93		635.68			193.774	67.5664	88.088
827.8	280.72		1274.85			271.787	1044.47	1154.44
1517	286.722		162.841			260.753	247.034	149.846
2176.6	1222.39		1065.73			760.965	1066.35	261.554
2273.8	782.144		92.1668			1242.21	385.845	225.544
306.1	263.877		94.684			593.712	116.741	1321.32
342.9	855.325		459.672			3303.84	1457.03	600.547
308	1271.95		1331			1589.3	135.52	403.269
226.1	747.683		79.9683			563.32	1526.54	390.104
1937.5	486.323		848.284			4692.59	108.222	636.557
2001.4	1785.38		72.4168			1076.12	168.238	911.662
87.3	873.523		597.148			154.864	238.709	617.971
990.7	605.387		216.863			1101.47	96.4128	1048.73
936.8	255.165		1194.88			1294.86	1018.34	1189.48
2280.8	9702.26		317.937			916.991	741.294	408.496
65.2	118.29		261.978			1212.59	124.678	502.973
757.9	105.318		377.768			1135.93	1458.19	508.974
65.8	100.091		175.04			2530.68	169.013	1781.51
2908.6	72.7936		151.804			479.499	1919.54	664.048
2325.1	360.29		1516.88			4463.58	78.0208	164.366
1936.6	421.661		403.908			2917.07	1764.86	187.405
158.2	95.6384		149.481			210.616	85.9584	199.214
1450.6	1533.12		82.8727			3896.2	306.662	1651.99
2390	580.026		226.157			1158.39	182.565	183.339
1134.5	652.819		1627.06			341.089	1816.74	367.646
671.6	126.034		551.065			1458.24	215.283	82.28
2261.4	652.432		121.986			1873.28	326.216	1924.38
1568.2	1164.31		730.558			1262.73	2370.44	75.6976
1909.9	516.912		261.591			577.451	324.667	1233.81
2116.2	1787.9		1224.89			777.033	345.382	723.677
2377.8	2008.21		401.003			306.438	318.278	208.507
2191	2226.79		1017.9			2344.26	2090.3	556.987
1128.9	776.917		174.071			180.224	3159.16	500.456
1371.7	177.725		0.387256			2240.7	1771.63	399.01
2222.7	384.296		691.251			335.282	695.798	108.61
435.6	107.061		73.3849			1368.23	1793.51	1409.99
870.6	1494.98		409.523			1183.16	766.462	140.554
2339.8	3848.57		138.637			671.918	147.33	66.4048
1054.7	1095.58		450.959			642.881	842.741	511.491
600.5	1534.09		2431			1573.42	2429.1	215.477
477.2	983.101		1405.54			579.387	2680.2	1101.58
2940	2993.44		2159.92			698.052	2018.09	571.894
370.6	287.883		107.076			503.503	517.88	1883.73
2139.1	671.018		781.869			379.805	92.3472	250.325
1497.7	591.448		671.889			1748.03	215.477	508.2
2500.3	163.592		1374.56			2483.45	172.691	768.786
68.3	97.3808		222.866			1193.81	178.693	937.411
2127.1	885.914		1078.89			140.733	877.976	90.6048
2383.4	101.253		629.871			801.617	2722.21	191.664
1406.9	594.158		1162.35			1131.09	2873.02	714.578
1537.4	2592.11		1232.63			555.77	71.4384	311.309
1702.5	1604.75		1769.76			1940.65	79.7632	303.565
1564.5	606.549		905.21			3908.2	2867.99	284.786
2281.2	2379.15		221.898			120.988	1289.57	726.774
2760.9	1302.93		154.515			309.923	2674.2	170.755
1440.6	143.845		3789.49			86.5305	74.3424	283.43
2665.3	578.477		81.1301			89.8214	122.162	467.544
201.5	70.2768		1096.51			426.845	2598.5	163.011
1093.6	249.163		1271.17			409.036	802.666	1488.01
156	936.637		502.077			2198.11	69.696	97.768
1253.6	3212.02		868.227			1024.23	166.69	368.421
538.8	3317.92		132.441			868.983	94.6704	578.477
670	1415.6		114.047			242.944	77.6336	761.622
2807.4	217.413		2004.24			881.76	260.779	787.952
455.2	383.909		957.877			184.289	104.157	577.509
473	74.1488		340.204			635.912	2682.72	125.84
2099.6	605.387		1681.08			460.335	2508.47	1006.33
1328.9	2236.27		384.545			1786.94	190.115	330.282
829.4	3465.44		2897.25			1483.02	2787.26	124.098
2247.7	1190.83		1890			267.141	2924.91	117.515
570.3	439.085		1435.36			1330.29	127.776	137.262
128.9	2968.66		2022.25			497.696	131.454	249.357
2591.1	902.563		388.611			1739.52	3070.88	317.31
1539.7	151.782		247.65			477.37	126.227	1104.29
381.8	811.571		789.227			2426.53	710.125	1343.78
1322.3	4658.79		1387.15			3731.46	1210.97	264.264
811	283.43		556.874			771.225	389.33	544.984
1812.5	11.2288		257.331			952.223	859.971	607.517
692.1	540.725		1597.62			102.211	170.562	765.494
2265.7	406.754		65.6398			429.362	2055.45	67.9536
1599.1	84.6032		171.554			1570.33	87.3136	124.678
2492.6	917.083		83.4536			1282.28	136.488	454.573
624	5365.62		80.5492			1065.27	76.6656	473.352
174.2	161.462		628.322			674.435	395.912	1112.62
962.8	1033.24		101.655			627.008	963.934	102.027
973.8	472.965		3142			2687.09	3351.99	278.978
2156.3	2374.89		1688.24			803.747	1070.99	179.661
1943.2	609.646		707.322			1033.91	2858.89	553.696
86.7	373.067		108.432			911.958	108.997	385.264
1376.7	3115.22		1316.28			1325.45	2929.36	1497.88
268.5	521.558		408.748			215.649	76.6656	718.837
3093.9	1278.73		817.303			676.177	68.728	1178.25
1834.7	1253.75		107.076			434.395	115.579	697.154
324.3	387.394		1577.29			2074.02	129.518	303.178
3237.6	272.202		1438.85			2964.49	121.387	240.258
2900.5	408.69		297.606			2063.76	262.715	1021.24
1063.4	1197.8		2562.86			569.127	71.0512	207.346
432.7	249.357		1571.48			1749.97	182.952	265.619
1111.1	95.6384		1128.66			415.618	593.578	507.232
2006.7	621.843		2007.73			1785.59	156.622	317.31
1119	137.069		1600.33			90.9829	150.04	70.8576
5488.8	366.485		1457.24			107.05	169.4	521.365
617.4	603.645		2905			894.923	110.739	730.84
299.7	222.446		708.097			2687.29	83.0544	217.606
64.9	406.366		109.206			97.5646	75.504	78.0208
683.8	69.8896		1318.03			639.397	73.3744	211.218
1245	1701.74		124.115			88.0792	82.6672	108.029
4465	496.584		91.586			413.295	435.019	1245.43
1276.8	400.946		1242.32			976.808	250.712	200.957
184.7	829.382		1383.86			2052.53	71.2448	247.614
1318.4	1321.13		2191.67			1078.24	1019.11	552.341
150	1777.05		355.694			87.8856	94.864	71.8256
1698.8	640.816		731.72			457.625	149.653	406.754
2646.9	1079.51		2378.33			72.7863	286.528	59.048
395.1	1049.7		2467.4			1225.41	157.203	70.664
189	121.194		406.231			627.711	89.8304	226.125
83.1	976.131		799.489			88.4837	286.722	157.01
645.3	238.709		358.018			613.19	146.362	662.886
126.8	178.112		2300.3			1028.5	222.834	97.768
1668.8	677.6		1233.8			919.495	123.323	112.288
1101	243.936		1628.22			526.255	207.346	139.005
3323.5	649.722		1358.69			3017.55	133.778	379.262
906.8	964.322		1253.93			1801.62	79.5696	127.195
373.8	199.021		691.058			2110.05	75.6976	82.28
2172	2358.24		1389.09			3434.41	2117.21	648.56
1073.1	1101		106.302			3918.65	100.672	81.312
334.9	386.038		4015.45			405.825	189.922	68.728
1792.3	396.686		66.608			3832.68	63.6944	67.1792
3299.7	681.472		1228.57			1320.29	236.966	198.634
433.5	635.395		502.464			510.572	1004.01	1143.21
2502.3	3542.11		1095.55			722.972	100.866	97.5744
77.2	1847.14		1897.36			1509.26	1128.49	394.557
2102.7	1050.09		1031.45			4144.99	73.7616	104.738
1625.9	152.363		197.888			753.757	90.024	397.848
3944.2	79.5696		1189.65			2554.99	333.573	217.026
1182.1	195.149		1610.4			860.828	95.2512	138.424
3350.2	805.376		67.1889			391.11	333.186	667.339
2110.4	1863.98		1152.28			410.278	1067.32	137.069
1680.3	581.768		1728.71			3377.29	1857.4	70.2768
2810.1	548.082		76.2894			679.795	230.19	439.472
1363.3	349.254		1038.81			724.908	81.5056	70.4704
1300	586.802		818.852			873.22	1345.33	219.349
933.5	738.003		836.472			1184.56	96.2192	70.8576
1535.6	1051.63		1024.1			704.772	188.76	70.8576
3333.2	822.606		436.243			2565.25	322.925	603.258
1947.6	74.7296		204.858			546.585	97.5744	211.411
1548.4	453.798		714.099			218.208	688.829	67.9536
2261.4	729.872		111.53			3696.76	67.76	662.306
3080.8	1736.59		1100.39			201.17	95.2512	293.11
608.7	77.44		156.451			2651.61	118.096	243.936
1755	1674.06		1817.78			1280.01	100.285	83.6352
613.9	450.894		2332.83			1849.06	91.5728	69.3088
243	6004.7		1661.33			1331.32	1727.3	607.323
246.5	73.9552		478.261			3549.8	201.925	66.5984
2244.2	1153.28		1193.13			1190.95	335.122	100.285
789.5	689.41		1441.75			1464.92	88.8624	107.061
980.2	1420.25		1300.02			2339.49	646.237	130.486
1059	1589.65		188.787			1602.19	276.848	624.747
2282.9	233.675		1323.83			1353.78	66.0176	719.805
1317.4	3017.84		1059.92			2588.1	69.3088	349.448
1309.3	5303.67		2520.26			1127.25	113.45	726.387
1046.2	553.89		743.144			352.773	82.4736	343.446
1194.5	298.338		546.224			1390.38	70.0832	70.0832
1691.7	652.238		147.351			3169.73	67.9536	358.934
1074.7	722.515		1052.75			7423.53	162.237	86.3456
1920.5	2694.72		646.33			1516.42	338.026	275.299
2535.8	1168.96		421.721			2064.17	173.078	194.762
1059.2	3727.57		1283.17			456.165	236.579	253.422
817	1077.96		309.224			1576.64	2206.27	341.123
2977.6	1349.78		167.294			382.397	2573.33	225.931
1301.4	830.544		295.863			3095.96	114.998	300.467
527.8	225.35		575.655			1896.3	95.4448	606.355
3415.1	143.845		1361.2			610.867	3243.96	837.707
1457.4	2675.36		133.603			425.186	3234.47	65.4368
1377.1	1207.1		642.457			68.9282	715.352	73.7616
689	2597.72		802.006			411.44	215.67	393.395
422.8	133.778		1845.39			1476.15	3304.56	1392.37
1762.9	3200.4		270.653			230.6	74.3424	932.378
2334.4	893.464		410.819			2241.14	2159.22	108.61
2023.9	1294.99		1066.35			79.3836	1233.23	1829.71
43.9	1649.28		844.29			1727.08	354.288	773.238
2394.3	92.1536		90.6048			1545.66	298.531	435.019
896.2	1461.49		1318.42			144.827	100.091	418.757
3524.1	2522.99		1896.31			3016.77	3457.89	817.766
192.1	478.966		742.843			4369.97	77.6336	1226.84
1284.5	638.88		975.163			2581.52	115.773	270.653
1821	1570.1		1007.11			337.864	288.658	657.853
260.6	1001.88		2117.6			86.7411	1245.23	509.749
1910.3	291.755		1108.55			779.508	1565.45	892.69
2223.1	562.795		1092.1			882.32	80.344	1389.85
290.6	4350.58		345.77			2445.21	72.7936	91.1856
340.5	2125.15		481.483			172.127	78.408	65.4368
2916	809.054		1732.33			67.1856	2377.02	368.227
957.7	145.781		950.189			1874.42	82.6672	995.878
3476.1	1258.79		2878.25			1587.67	568.216	2619.21
2150.1	3798.24		961.611			995.587	689.216	1061.7
1218.1	1529.83		924.634			471.461	486.517	588.931
1219.5	2839.92		2616.89			380.654	194.181	3612.38
1041.4	3291.39		1881.02			859.279	2941.36	2317.01
2699.8	548.469		826.672			1495.9	82.4736	3542.49
587.4	942.638		455.347			542.713	1718.78	2601.98
2548.9	4755.01		1345.71			1939.09	877.202	1862.63
261.4	2982.99		1231.68			251.898	1061.12	970.323
538	976.518		1697.29			1837.63	100.285	1849.46
2586.7	1263.24		74.536			1348.17	1930.97	3313.08
656.3	733.357		1406.7			389.754	145.006	2099.98
2289.3	274.912		1548.61			1545.66	347.318	3175.43
481.5	240.645		1150.57			463.136	2516.8	3528.75
1145	321.376		1348.81			323.149	73.568	335.896
2312.7	1861.27		1202.64			1773.93	148.298	665.79
1877.9	781.757		1447.55			594.215	1930.97	1405.92
1205.9	4314.57		1186.77			1705.97	1524.6	1466.13
2825.4	1321.51		1969.3			2418.68	894.819	2510.22
727.7	1489.37		301.629			118.688	1852.56	874.104
477.4	2281.77		945.349			205.623	2809.14	467.35
230.2	5990.95		549.243			313.469	227.674	1906.19
3862.5	721.934		1328.68			1661.25	133.197	1830.1
734.1	3147.55		871.587			1454.27	1393.15	1931.16
2364.8	115.773		702.381			72.0261	67.9536	85.5712
1217.2	992.394		1957.3			151.023	1944.71	583.317
2174.7	2051.58		2090.11			382.978	1661.47	956.384
3061.4	13658.5		2311.2			1243.03	2642.06	93.3152
285.4	1399.53		125.259			3332.76	2383.99	135.907
4273.1	2023.12		94.864			612.028	103.77	845.645
1167.8	3069.33		238.128			666.435	2698.59	72.6
1741.4	1493.24		1355.2			677.471	713.029	78.0208
1656.2	781.563		727.549			1945.67	102.608	68.3408
444.1	3097.41		64.4688			2633.21	167.658	1083.97
3374.4	692.894		1437.67			119.463	95.6384	1090.74
1144.8	2667.23		127.97			745.819	2556.1	82.6672
2675.6	694.25		2322.04			78.8028	180.629	67.3728
2316.6	893.658		239.677			1704.62	272.976	758.718
1080.1	2763.83		461.349			1794.46	166.496	92.3472
1999.3	1242.72		2630.25			2122.83	518.848	1664.38
1208.8	4114.58		2359.79			2015.57	78.9888	97.9616
167.9	7564.73		513.621			540.97	883.978	1788.48
2561.9	382.941		1337			266.226	2701.3	774.206
2330	619.714		249.357			2628.76	69.5024	99.8976
1236.7	445.086		3626.9			865.281	1168.18	1194.32
1479.3	568.797		2406.06			1312.93	205.603	808.667
370.6	1315.32		1522.28			2958.3	289.045	1032.66
284	2151.09		1886.83			196.329	319.053	64.856
2436.1	3399.42		172.691			2341.04	148.491	540.531
3302.2	381.779		475.869			4640.84	91.1856	753.104
1798	806.15		357.966			1017.27	151.202	392.234
2010	5603.36		746.715			1424.65	69.8896	1255.11
3690.6	5070.58		1790.61			903.618	137.843	955.61
1562.4	902.95		2021.77			240.668	130.293	953.093
3000.8	220.51		79.376			2195.05	2225.43	74.7296
5408.2	1374.95		72.7936			1766.96	3465.05	1213.87
1622.6	2379.93		422.242			884.062	2586.69	78.6016
2357.9	1555.77		597.45			1449.43	105.125	85.9584
517.9	2718.14		2128.05			187.81	2918.71	356.03
3716.5	194.181		1876.18			75.3176	1173.41	357.192
706.6	162.818		1340.29			2003.95	77.8272	88.6688
0.4	292.336		437.536			1952.26	212.766	253.422
80	1493.62		316.536			2377.25	240.258	242.387
323.9	74.9232		1062.67			3297.52	675.664	179.854
1231.3	2495.89		1131.2			3206.13	165.722	898.11
1194.9	3460.99		856.68			1484.09	68.5344	1392.95
2063.6	1567.58		860.552			832.754	70.664	151.008
470.4	2204.91		2202.78			2323.62	761.622	236.192
3306.5	838.869		1835.33			2170.08	1122.11	1796.99
94.7	1751.89		0.1936			812.036	2121.08	195.342
2650	60.984		813.314			2160.98	1268.85	210.637
1982.3	297.95		68.3408			319.858	79.7632	64.0816
99.7	154.88		941.283			1148.16	189.728	917.858
83.8	184.114		830.35			3120.74	1759.82	1508.53
3208.7	2483.31		75.6976			381.235	609.646	840.998
1743.6	637.912		2516.22			4321.18	84.9904	94.0896
2609	273.363		2027.57			2231.65	249.744	1516.86
3973.1	577.702		2108.5			1590.77	852.227	78.2144
173.1	1568.55		738.197			1480.6	1058.61	272.008
2583.4	591.448		2218.27			3835.97	136.294	623.779
90.2	85.7648		514.589			2085.27	122.742	501.037
75.9	128.938		423.403			761.889	1719.75	190.309
787.2	99.5104		1754.4			1150.09	72.6	68.9216
1889.1	1637.66		225.544			1089.68	0.1936	69.3088
3403.1	670.05		1505.82			3253.95	0.1936	459.994
2339.3	704.123		1368.37			185.487	1201.29	82.8608
165.7	1156.37		967.226			957.831	157.978	78.9888
355.4	1621.4		65.6304			2980.18	1027.63	75.8912
8857.2	1049.7		1798.93			816.296	153.718	68.728
3377.5	143.264		364.742			1162.49	62.1456	66.4048
4165.9	2317.39		218.574			813.392	79.376	68.5344
1431.7	1789.25		130.099			462.942	74.1488	232.901
917.1	594.158		1874.24			90.8071	79.376	219.155
4002.5	411.013		1178.83			73.1878	459.994	327.184
1996.6	839.256		668.501			1419.81	1133.14	476.45
1791.8	1309.9		1092.48			410.859	167.077	161.075
1832	1243.3		1008.46			1042.83	1118.04	250.131
1140.1	646.43		828.414			2305.42	64.4688	182.565
3225.4	1069.64		296.402			791.319	299.112	253.035
2332.9	1946.07		124.291			4563.2	199.795	418.37
168.6	3527.39		1810.74			2266.69	80.5376	330.475
4096.4	145.781		648.56			280.36	220.51	416.627
2850.4	1608.04		477.418			2373.76	98.5424	90.6048
1205.2	1327.9		801.698			1496.09	904.499	73.568
3389.9	3066.24		979.616			1711.2	2110.05	67.5664
2382.1	553.502		1707.16			2190.6	345.382	74.1488
72	376.939		410.626			110.556	242.581	69.696
1915.1	156.235		962.773			2208.61	64.856	1475.04
3312.9	1875.98		348.674			2849.68	1639.21	123.904
84	165.915		1702.91			81.1262	197.666	129.712
1495.6	1068.67		2803.52			814.166	498.907	83.8288
2081.6	81.8928		3928.72			1658.92	1820.23	95.832
71.2	736.067		1355.78			460.231	90.992	631.523
212.8	1139.92		3790.49			895.486	142.49	863.262
981.4	142.683		1811.13			1419.03	642.558	1259.37
82.3	388.362		2020.6			1286.02	64.6624	581.381
104	184.888		475.094			2449.08	1138.95	102.221
73.8	427.856		394.363			979.323	76.6656	122.162
3602.9	582.349		126.808			3158.11	1752.66	93.896
3957.6	883.01		792.018			604.864	112.094	96.6064
572.5	912.437		2898.19			3147.85	1822.55	105.899
1885.3	822.994		297.176			1980.33	2426.78	80.344
189.9	1102.94		278.203			248.219	1149.98	75.1168
2597.7	5494.76		453.024			2710.08	199.021	114.224
99.7	1526.92		3155.87			3252.99	62.7264	111.707
3554.1	883.203		355.837			5687.55	720.773	81.8928
326.8	869.264		431.341			3791.24	265.232	105.899
1082	946.123		2206.27			3285.32	223.802	422.435
2622.9	1235.75		1393.15			2787.14	2807.2	68.728
1707.6	113.256		1968.72			195.555	1643.66	237.547
1140.3	2006.86		1802.61			3741.1	2255.63	160.882
2292.8	186.437		2641.67			389.367	118.677	586.802
156	1153.47		3688.27			940.212	598.224	420.499
511.3	108.997		1088.42			792.094	1408.63	105.899
76.9	1254.53		78.0208			3387.16	193.019	72.7936
205.2	1015.24		2743.31			3520.18	2493.76	1419.47
1179.2	3412.2		2299.58			2495.16	2639.74	239.29
3024.4	303.952		2218.27			2798.18	2503.83	78.7952
256.3	4909.7		505.102			1420.39	790.082	90.6048
2377	1123.46		1667.67			840.885	1805.51	1114.94
723.7	1608.82		171.723			5995.01	100.672	376.746
3655.2	437.923		3733.58			1444.2	89.8304	266.587
2456.4	420.886		115.192			1518.36	72.7936	1219.87
2640.1	4153.11		850.098			3690.76	155.267	96.9936
2119	3864.84		3539.2			4174.42	244.517	878.17
92.9	1621.59		183.92			2422.75	71.0512	191.858
2232.4	707.995		328.733			3936.65	184.694	435.406
77.1	1174.77		2073.46			1092.78	185.275	288.077
110.5	1358.88		1317.45			129.144	90.992	1413.28
2369.7	825.898		865.973			1137.7	552.341	345.189
70.7	1131.59					3154.82	777.304	678.181
80.5	1124.04					1607.62	84.6032	520.397
744.4	949.995					3136.04	3087.34	635.782
876.814	4538.18					1941.8	73.9552	645.656
5755.73	5668.8					1609.16	70.2768	125.066
1638.05	369.582					857.149	117.128	91.3792
3385.48	834.222					5169.23	735.293	102.027
6063.16	2844.18					1008.56	158.171	73.1808
2957.63	1103.71					6190.57	949.995	76.0848
2243.24	1955.55					1608.78	203.667	134.746
578.67	1742.98					2892.47	311.89	1317.25
1150.95	4220.48					1665.7	159.333	67.76
1706.2	1050.09					2050.03	84.0224	77.44
665.016	229.222					525.287	251.293	795.696
322.925	304.92					4278.39	151.782	1240.98
3075.14	246.259					386.075	67.3728	648.173
1663.22	192.826					1846.93	73.568	395.331
3017.26	3963.96					1769.48	145.587	1277.18
3102.25	139.779					2419.46	152.557	706.834
4176.92	5898.8					3125.39	187.211	328.346
3662.33	2212.65					1249.61	274.912	980.584
4077.02	3421.11					1328.22	113.643	199.602
2444.39	2871.86					1370.05	215.477	1590.42
2869.54	1254.72					1161.9	1383.85	258.262
2007.24	1646.95					255.189	76.0848	114.998
1364.69	3337.28					2657.8	1541.83	97.768
3970.16	3564.76					676.116	1264.79	822.219
2998.67	3356.64					5907.5	86.5392	639.074
2076.75	2961.89					891.807	68.3408	151.976
4017.59	2752.41					3083.18	87.7008	536.466
410.238	1932.13					1689.32	1184.44	78.6016
715.352	786.403					2351.5	303.178	305.307
117.709	7541.3					3092.48	1462.65	245.485
2347.79	335.702					755.112	363	377.326
1716.26	2765.96					4736.69	69.3088	1299.44
73.3744	1441.35					1743.54	363.387	520.01
2193.1	1551.32					4611.8	70.664	504.522
1024.53	624.747					658.884	67.9536	323.699
3625.93	530.658					890.645	157.59	174.046
4372.46	135.52					369.231	542.661	323.118
2530.93	1144.18					2034.54	245.485	352.158
3002.35	1109.52					173.869	141.522	219.542
1192.38	358.354					2411.33	1411.73	110.739
4347.48	873.717					294.494	349.835	162.43
5556.9	359.515					552.781	2414.58	107.254
891.915	575.96					5523.94	84.0224	111.901
1464.39	265.813					290.041	229.029	265.813
137.262	1651.02					74.5431	838.869	261.36
2525.32	1814.81					1266.65	479.741	711.674
313.826	755.427					92.1624	1471.75	576.347
6511.93	1386.95					4628.84	204.442	371.325
746.522	1404.95					1716.23	129.518	327.958
5455.84	748.651					773.119	136.294	91.1856
2916.97	504.134					2593.13	598.998	178.499
882.429	7204.05					2226.81	69.5024	86.152
2839.34	953.674					1018.24	127.582	840.418
2919.29	1558.48					402.727	731.808	533.368
3415.1	430.373					648.235	115.579	164.754
138.811	1695.16					907.297	73.3744	87.5072
748.264	5578.78					2963.91	94.0896	1047.18
607.323	263.683					928.207	67.76	138.618
3098.76	610.421					1468.02	262.715	83.248
1632.05	6556.46					6145.65	128.938	99.704
3259.06	3956.02					1862.42	244.517	1117.46
1611.91	4368.97					289.46	2295.13	144.813
1980.14	789.888					1383.99	1319.58	112.675
1009.24	418.563					511.928	820.864	977.874
72.0192	375.197					73.7687	438.891	113.837
448.378	3595.35					1384.95	138.424	118.87
2074.23	722.515					2463.41	64.856	733.55
2959.18	3995.9					2499.62	119.064	290.981
2388.83	757.75					2795.66	86.7328	242.968
2408.77	334.928					2446.95	187.598	109.965
81.6992	4501.01					1303.63	401.914	714.771
1692.45	246.066					309.209	1517.82	79.1824
3793.98	3554.69					338.639	861.52	84.4096
4028.62	114.611					2834.58	1550.54	1061.9
1809.77	3290.23					2322.65	208.12	67.1792
4157.17	1755.37					2485.29	1827.39	88.4752
1092.48	933.539					2169.5	118.87	113.062
76.0848	441.989					102.618	1152.31	181.984
2364.63	507.619					994.231	83.6352	594.352
4334.9	519.235					1961.94	69.1152	62.7264
3045.72	88.8624					4990.13	102.995	494.261
1197.8	3805.01					650.752	890.754	258.456
3535.14	84.216					128.175	847	279.171
4427.44	448.378					3255.12	82.0864	1026.08
2396.19	82.8608					2952.88	723.483	174.821
2779.51	891.141					3453.57	538.982	246.066
3700.47	378.682					122.561	220.898	258.65
2862.18	2353.79					701.674	78.2144	392.621
3634.65	6075.36					1083.68	2602.76	257.682
1431.29	4383.49					367.875	2042.87	518.848
1853.72	969.549					795.579	84.6032	139.586
0.5808	1421.99					2987.34	218.381	72.9872
2437.04	1088.23					4673.76	1381.34	1332.55
3208.53	205.603					2531.37	83.6352	148.491
1398.57	1574.94					131.273	2507.89	208.507
3139.61	3634.84					1926.89	500.843	239.677
3864.26	656.691					360.324	2205.68	162.237
2954.72	2742.54					1863.97	214.509	848.355
1682	1506.01					1864.35	112.288	340.349
619.133	2755.12					559.751	758.331	689.216
1692.84	263.102					1783.03	73.3744	429.405
1719.94	1016.01					2000.27	1530.21	656.11
705.672	339.187					183.938	169.4	246.453
381.392	1294.99					5258.1	1474.46	658.627
2733.83	1081.45					3563.94	1813.45	146.749
2440.72	624.36					1942.77	155.461	473.546
1753.24	498.714					5443.97	1364.49	291.949
541.306	465.802					719.487	100.091	79.1824
2946.79	560.085					1187.66	1836.49	85.9584
3914.98	120.032					87.5156	3515.39	341.123
2795	85.184					1081.36	1183.86	444.506
422.242	204.054					873.413	786.597	68.728
4680.09	144.426					2634.18	72.4064	89.6368
91.7664	189.341					366.714	1583.07	252.648
4826.25	732.389					1090.46	2700.14	107.254
1771.63	1896.31					1093.36	65.824	78.9888
3297.78	142.296					1303.25	1630.89	116.741
499.101	1229.94					722.391	2874.38	273.944
841.579	3449.76					2497.1	1644.83	111.514
2940.78	698.896					802.355	1073.71	234.837
2312.36	529.302					1626.59	71.0512	255.165
5593.88	3755.07					145.408	2446.91	74.1488
2812.04	666.758					3118.03	1928.45	96.4128
2322.23	1235.56					1371.59	2158.64	1034.21
1949.16	105.318					191.295	2055.45	306.856
3191.11	718.837					2338.53	229.803	310.922
1143.6	1880.05					2438.82	2570.62	147.33
1335.45	1141.27					95.8412	93.7024	142.102
873.523	385.264					2582.68	607.904	92.7344
261.36	432.115					122.173	322.925	179.661
1274.47	1933.1					817.845	637.912	230.578
2528.8	5887.96					1946.64	936.056	1307.57
3212.79	1373.4					931.499	1648.7	266.394
3986.22	783.306					2419.46	1606.11	267.942
1628.56	857.648					465.265	176.176	1149.79
2643.41	2890.45					2311.03	239.677	179.854
2593.27	921.149					3031.87	62.1456	760.074
407.141	240.645					1068.58	899.659	71.2448
168.432	535.885					2621.6	64.856	615.067
842.547	2358.05					580.856	118.096	189.922
255.552	672.954					776.604	156.622	187.986
1392.18	657.466					503.408	1926.71	204.248
3101.47	5996.57					1326.87	169.594	74.7296
3263.13	1101.97					902.263	2053.13	86.152
1306.41	1939.87					1244.77	104.931	92.5408
2422.9	2311					1164.04	1324.42	586.027
3305.14	2436.65					752.208	921.923	1590.04
520.59	1231.88					548.328	2334.04	68.728
724.258	455.154					476.689	1503.3	498.907
1786.15	3559.92					2301.54	742.456	784.274
3471.25	1629.92					680.182	74.9232	84.6032
2364.63	7977.68					851.147	69.5024	463.866
3150.45	2145.86					1223.86	1942.58	106.674
4146.52	836.933					1327.84	1450.26	254.971
1507.95	1467.88					2466.7	654.755	132.035
2166.19	1249.11					741.365	157.978	713.803
2282.74	1115.52					2427.98	1186.57	104.157
554.47	158.752					1497.06	952.706	90.7984
4085.73	195.923					426.929	71.4384	85.184
5338.52	2076.17					946.214	161.85	109.578
2888.71	642.558					1478.86	2423.1	72.6
1381.53	2205.88					132.242	103.382	97.3808
4082.64	1662.64					921.237	84.0224	451.669
771.496	1493.62					1240.9	310.147	87.7008
2240.34	567.248					1627.56	151.589	114.998
3244.54	1705.81					481.142	64.4688	105.318
4423.95	215.67					104.748	1554.8	98.736
2872.06	334.541					298.947	1512.98	273.75
5345.88	6353.37					269.904	753.685	532.981
3748.68	1421.02					643.007	2042.48	997.814
3765.52	492.712					64.8622	1302.15	395.138
696.766	806.344					299.334	731.421	599.579
2010.34	154.88					118.495	174.627	109.965
4784.05	130.293					802.549	589.125	78.6016
442.957	2514.86					4470.65	1828.75	785.822
2237.24	2472.08					7063.21	269.878	923.472
941.477	156.042					87.322	93.5088	137.262
4353.29	2488.92					163.608	342.672	82.0864
455.154	1853.53					468.17	346.35	68.3408
2740.99	3529.91					2715.5	72.9872	109.384
1942	2.1296					1753.02	141.134	574.024
1637.28	769.947					726.07	531.819	77.8272
3545.2	214.315					2404.55	104.544	80.7312
986.586	137.262					729.942	210.056	808.086
3137.09	184.888					806.615	108.61	149.072
4709.51	377.714					2144.13	171.723	154.106
3946.54	1060.73					480.561	399.978	78.0208
3284.42	140.554					883.869	78.0208	607.517
1664.77	920.181					2342.4	146.749	70.2768
2269.38	3881.87					837.013	2631.8	141.909
1650.44	4551.73					1597.55	2650.97	124.098
1557.71	1647.73					2502.33	182.371	138.23
112.288	482.064					388.399	86.9264	66.2112
1323.06	5037.86					874.575	104.931	98.9296
1558.09	1050.28					366.52	1289.18	105.512
2612.44	3987.97					109.178	1468.84	950.963
433.47	4584.64					1925.32	1742.79	826.478
2074.04	1093.84					1037.19	83.4416	83.8288
2741.38	1927.09					660.293	1753.43	140.747
0.1936	3020.35					945.627	2216.53	67.1792
1088.61	227.867					1390.27	108.222	101.834
665.597	3769.39					826.383	99.704	112.869
2221.95	1524.02					586.54	2155.93	38.3328
3130.12	1067.7					184.286	971.872	70.0832
3840.25	83.248					366.442	565.118	78.0208
2256.21	258.65					1670.58	1111.46	78.9888
1727.11	1623.92					1355.04	1037.12	416.434
742.069	650.69					82.8512	97.9616	1107.39
74.1488	5557.68					982.213	1271.57	277.235
2136.96	420.886					660.874	812.926	71.8256
2830.05	2255.83					384.445	405.979	78.6016
1796.8	2218.07					404.19	985.618	811.378
1410.57	554.664					361.022	220.704	110.739
3549.46	1473.49					2322.93	99.3168	74.9232
1405.92	894.626					259.2	68.1472	1752.85
925.795	1081.45					2235.05	178.306	404.043
4902.34	5321.48					344.181	82.8608	1235.94
1013.69	548.082					612.673	1206.32	709.931
1706.39	145.781					838.965	136.294	667.339
1884.7	1101.2					719.721	1392.57	239.87
6892.16	415.078					1002.73	2313.52	84.9904
1947.23	536.078					1697.1	1675.99	1309.7
2802.17	786.984					1458.41	1301.38	728.71
4729.84	5003.4					109.178	781.757	92.5408
3310.95	617.778					1240.25	85.5712	88.4752
2574.11	67.3728					2059.09	1465.94	213.734
4280.69	2679.23					892.78	70.2768	935.088
4838.06	1464					536.984	2143.15	193.406
3575.41	2349.34					2162.84	204.635	73.3744
944.381	88.8624					467.683	189.341	272.976
4408.08	3361.09					556.342	78.7952	66.5984
2651.16	1396.24					1490.16	892.883	544.403
3132.45	2455.62					113.63	1375.14	101.059
393.395	5296.9					256.297	1860.11	78.6016
2046.35	2020.6					813.22	1061.7	86.9264
1869.6	491.938					915.428	336.09	179.854
499.488	3095.08					334.308	1123.46	479.547
2068.03	1070.22					291.334	101.253	177.725
107.835	307.63					1512.42	695.218	74.1488
1809.39	86.9264					66.2035	136.682	74.1488
368.421	1918.96					952.402	137.843	359.515
844.677	2435.1					2389.91	81.6992	82.4736
3272.81	442.57					775.085	81.1184	472.965
148.491	3308.82					195.707	1990.6	84.9904
77.44	726.968					251.845	73.568	108.416
163.205	1405.15					248.167	150.814	259.424
157.978	1266.14					4164.44	1799.32	339.381
773.626	955.029					103.758	166.69	204.829
416.627	1390.43					1124.11	93.3152	134.552
664.435	663.274					112.856	356.418	975.357
166.69	1382.5					121.18	1305.64	98.5424
1409.99	2863.93					795.991	309.373	175.789
3037.97	2168.51					419.289	69.8896	412.949
2506.73	2536.16					234.81	597.45	91.5728
2463.56	1432.25					1203.28	1064.8	204.054
1749.18	161.85					977.567	84.4096	221.866
2078.68	105.318					2285.38	179.661	127.582
3718.47	136.488					536.404	178.306	142.102
2879.03	245.678					677.135	119.064	263.49
2333.27	2613.21					492.655	807.118	1801.64
1392.18	1165.86					346.117	2776.03	519.622
943.413	1338.94					1799.88	825.317	541.886
2402.58	623.586					344.181	689.99	555.438
285.754	672.566					560.601	131.261	1342.23
1643.86	1954.97					414.062	394.363	1403.41
2296.87	1193.54					926.462	3716.35	193.794
3517.91	2526.29					712.753	889.786	103.382
3775.01	690.378					3042.46	665.403	274.138
2350.5	1824.87					2018.05	105.512	1493.43
515.944	1003.43					588.282	116.16	120.032
1126.37	792.018					310.111	2670.52	754.072
2235.69	4667.7					3046.33	108.416	578.477
900.046	153.525					231.712	167.077	68.5344
2478.08	93.7024					556.729	88.2816	677.794
6090.66	243.936					1258.64	105.706	80.1504
1661.47	107.254					680.038	409.658	107.835
1789.83	2433.75					655.841	541.306	99.8976
2122.82	605.387					901.104	66.9856	448.765
1922.25	1634.57					830.061	804.021	217.413
4169.37	1659.73					340.116	385.458	329.701
2194.46	798.6					286.882	1141.47	647.205
3706.47	2174.71					548.018	1091.71	405.205
1146.69	1405.54					81.6898	213.541	69.5024
3023.06	900.627					2156.65	144.813	87.8944
2572.94	881.074					150.216	518.461	141.134
598.418	1181.35					1251.09	686.506	78.408
2792.1	715.546					476.007	315.955	1766.99
1772.02	122.936					1392.6	2284.29	74.9232
2.7104	379.65					235.778	160.107	66.0176
2683.1	165.528					706.558	198.053	130.68
3482.67	2169.29					129.697	140.36	627.458
4323.09	255.358					490.139	1338.94	83.6352
1985.37	644.882					365.087	523.882	65.824
1370.88	218.187					337.019	139.973	1045.83
2374.31	80.1504					699.783	1284.73	137.262
2908.65	1917.99					1151.21	1769.89	127.776
4698.09	322.538					3011.49	435.794	375.003
3124.32	2778.35					1075.9	1799.32	755.04
2118.95	154.493					189.319	1547.25	72.9872
0.5808	581.381					386.575	978.454	111.707
2026.22	222.059					1148.69	1074.09	113.643
6355.31	666.758					668.617	584.285	79.5696
1406.7	162.237					922.978	1981.69	97.1872
942.445	5160.99					1006.41	1420.25	118.87
390.104	1972.4					631.45	990.651	122.549
266.2	629.2					779.537	560.278	267.749
4458.22	635.395					497.107	1435.16	240.645
3227.12	1463.81					79.1732	81.5056	240.064
745.36	2048.48					1961.91	1257.82	583.898
2849.02	954.061					1019.38	85.184	968.194
2471.11	175.789					1375.95	1318.03	394.944
3508.81	303.952					2426.88	1034.02	96.4128
2330.75	515.944					445.228	309.76	972.066
4580.96	867.909					1781.88	121.581	90.4112
5695.32	907.79					921.623	185.856	96.8
1472.91	187.018					121.76	131.454	73.7616
3422.85	1395.47					1515.33	101.253	1187.93
2368.89	235.418					181.769	274.912	65.4368
702.768	526.398					949.692	1773.96	564.925
421.467	1963.88					635.128	2049.84	63.888
373.067	1677.54					1093.91	70.664	137.456
1968.33	1125.98					1920.68	86.7328	824.93
4727.32	899.659					575.506	155.461	1368.95
4434.8	138.037					454.52	1112.81	1673.87
3944.79	87.3136					186.415	186.63	276.074
1355.2	325.829					847.87	436.374	697.347
4228.81	73.3744					2350.03	1855.66	180.048
533.562	433.083					1479.71	129.518	956.965
1182.32	862.488					512.981	101.64	1076.42
1971.43	3085.79					594.67	64.0816	633.653
3238.54	1422.38					813.413	85.7648	269.298
1503.69	86.152					304.498	2936.91	582.93
76.6656	347.899					1723.23	115.966	371.518
2566.36	332.992					2128.19	2076.55	107.254
3090.05	620.294					471.749	1075.25	1176.89
1393.34	811.378					204.612	117.709	359.515
2262.99	1011.95					838.965	1663.99	269.104
862.101	2968.86					308.563	2669.16	98.1552
846.806	264.07					76.2696	124.485	1243.3
3225.96	3385.29					903.814	2017.89	353.901
5439.39	2519.51					872.454	72.4064	574.605
2951.05	2095.14					1588.3	66.9856	79.1824
1194.32	211.605					262.685	125.259	677.406
3073.01	3235.25					983.761	91.96	83.248
3204.08	557.374					1514.16	102.995	127.002
174.24	144.232					272.557	1707.94	354.675
1741.82	3148.52					957.435	137.65	119.258
92.7344	121.774					159.314	597.837	891.528
841.386	1307.96					452.197	110.739	115.192
539.757	779.24					63.2999	375.39	673.922
920.568	4064.63					989.956	964.322	501.23
2843.98	4487.26					364.507	168.432	94.4768
1501.17	2853.28					972.534	135.326	96.2192
1837.85	1894.76					1079.97	78.408	111.32
890.366	2551.26					460.521	169.981	112.869
2261.05	3667.17					456.262	65.6304	70.664
2035.7	1396.82					352.505	159.72	386.619
2907.68	57.8864					351.15	66.0176	1046.02
1526.92	3362.45					898.781	1871.53	286.141
2532.09	1856.43					86.9163	104.931	736.648
4065.21	733.357					2413.33	797.438	75.8912
164.947	1983.63					548.986	83.4416	554.47
1769.31	1162.18					1025.57	491.163	65.6304
3359.73	430.179					1343.43	122.742	134.746
3510.55	876.814					1842.47	1707.36	396.106
2885.41	2692.2					1756.14	1061.12	124.485
74.3424	585.64					522.466	185.082	191.083
1558.87	583.704					122.341	118.096	108.029
2137.54	4146.14					1147.91	89.056	330.862
2926.65	853.389					241.391	193.213	98.1552
67.1792	1354.43					399.157	124.872	64.0816
11978	906.822					1463.25	224.77	602.87
7889.59	4018.17					67.365	112.094	898.498
871.2	5342.39					119.437	130.874	459.026
2112.76	1547.83					1447.96	67.9536	893.464
77.8272	833.448					829.286	1584.42	107.254
2823.07	4111.87					686.813	311.309	79.9568
1346.29	1681.42					1327.94	485.742	76.2784
2818.82	415.078					2134.77	70.664	63.3072
127.582	171.917					1729.42	92.5408	361.451
68.9216	994.523					979.89	146.362	444.699
809.442	1785.57					918.913	580.994	146.942
4458.22	76.0848					126.019	80.5376	746.522
3571.34	2589.01					810.703	174.24	795.115
3304.17	2001.44					2212.79	210.25	539.95
2789	5018.5					1802.98	93.1216	76.2784
852.034	1258.4					2266.99	1276.99	367.646
3080.76	720.192					790.571	95.832	974.389
1126.17	8375.91					855.807	168.626	658.24
1838.23	377.714					311.273	70.2768	1047.38
909.726	1710.65					596.993	728.71	648.366
926.57	1924.38					962.855	1806.67	66.2112
80.1504	1694.39					1064.87	69.1152	124.872
1205.35	211.024					1279.55	118.677	871.781
2598.5	446.248					813.026	108.222	621.456
1235.56	1692.26					249.715	971.098	82.4736
1519.18	255.746					2465.99	1467.88	1212.71
3271.84	1786.54					1821.76	978.067	335.509
2010.73	282.462					1073.97	1014.27	1011.37
1098.49	832.286					1948.16	140.747	626.683
1396.82	239.096					641.129	1022.4	977.099
2557.26	616.229					1384.85	1453.94	293.691
2685.23	635.008					1158.17	1619.27	1187.54
3278.03	968					2263.12	163.979	1308.35
3216.28	2776.61					1018.8	153.525	496.778
3098.57	5513.92					64.2678	207.539	1295.96
2968.86	117.322					499.817	2414.97	1952.46
1474.65	1790.99					425.871	75.8912	657.272
847.968	476.256					199.578	1597.01	626.102
1949.75	709.931					370.314	1622.17	735.293
2752.22	1339.52					490.526	321.376	63.5008
2978.54	99.3168					319.016	128.744	1625.85
1546.67	4609.23					623.901	88.2816	1970.46
2057.39	939.347					1119.46	734.325	1445.81
992.006	1167.8					1326.78	1219.1	1881.6
3892.91	1053.38					88.2714	1023.56	349.835
2973.89	5611.11					1605.14	1702.52	538.014
1105.46	6746.57					932.27	631.91	745.747
3330.31	258.843					904.588	2557.26	73.7616
1854.11	1234.39					742.177	67.9536	493.293
948.64	2043.64					619.061	148.491	2361.92
3338.05	3596.31					1196.31	2243.24	69.696
4115.16	165.528					666.101	67.9536	1446.39
6340.4	3075.14					1351.56	148.491	649.722
2935.94	1151.53					1204.05	2186.91	126.034
1176.7	1171.09					147.119	286.915	304.339
965.483	1908.9					666.101	114.224	946.317
537.24	1247.37					173.058	75.3104	465.608
2487.76	604.419					116.921	215.09	234.837
1005.17	2433.75					839.546	496.003	1613.85
819.702	1812.1					1805.69	1227.62	757.944
2183.81	1464.39					948.53	141.522	969.355
3854.77	1466.91					789.022	1890.31	203.474
881.654	2268.8					1894.16	61.1776	145.006
2386.12	2386.12					143.247	1845.2	1875.4
2501.51	2095.14					999.054	73.568	266.587
1591.59	5584.78					902.072	1813.45	440.246
2505.18	934.894					155.056	1538.15	285.947
2345.85	514.008					1460.35	1573.77	985.618
853.776	1335.84					331.598	1714.52	1214.65
3843.35	70.2768					671.714	1534.47	810.603
3826.89	1255.5					371.282	562.214	965.87
1649.09	1150.76					1116.36	1869.98	822.413
1905.22	1097.52					244.101	438.31	318.085
792.986	1237.3					291.334	78.408	85.3776
801.891	326.797					717.786	1482.78	368.808
1142.24	83.4416					1105.71	1299.06	254.003
509.749	1944.52					204.418	704.704	240.258
597.45	2575.27					1379.63	789.114	515202
152.363	625.328					505.625	701.994
2329.01	1666.7					1022.48	64.856
854.744	84.9904					1544.56	328.539
1371.85	1818.48					815.349	87.5072
301.048	836.933					628.353	106.867
586.027	1268.85					723.787	1018.92
884.752	1058.02					2598.2	1858.75
2287.19	900.24					1273.93	989.102
2188.45	80.344					1277.81	1029.37
2025.44	2534.22					131.633	1628.95
2.1296	1175.54					2833.2	385.651
1709.68	755.427					602.026	1154.44
3330.5	75.6976					367.797	1745.88
3967.45	1091.32					775.085	88.2816
2791.91	274.138					81.6898	1553.25
4394.14	927.925					920.655	138.811
644.494	1629.92					232.874	642.365
1407.09	380.618					905.169	385.07
6422.1	102.027					609.576	1739.69
2551.26	108.997					693.201	126.227
239.483	496.778					116.727	1580.55
1093.45	441.214					1658.96	81.312
72.2128	156.042					959.371	536.466
2789.2	82.0864					358.893	713.61
1724.59	202.893					150.41	1392.37
862.488	127.195					396.447	123.13
1396.63	66.9856					828.706	74.3424
2070.36	1074.48					1001.76	94.4768
3035.07	1524.02					459.553	129.131
761.235	3161.29					158.153	1650.05
658.434	124.098					548.986	302.79
475.094	834.61					153.701	132.81
1273.89	263.49					756.888	1218.13
1340.1	1001.88					372.25	1781.31
336.864	115.966					456.069	980.39
615.067	304.726					696.492	280.333
2554.94	303.565					388.704	89.6368
5522.05	260.586					1186.24	69.5024
1281.63	1112.43					2274.34	496.584
2220.79	1387.53					404.19	162.43
1940.26	3961.06					115.372	2067.84
2617.09	973.614					296.367	211.992
3200.21	325.054					1108.04	701.8
2780.68	1108.36					1123.14	76.472
4182.92	707.802					830.061	1413.47
3237.57	232.707					259.975	101.059
8613.65	2900.32					339.729	891.915
3558.56	1672.32					727.271	67.5664
235.805	662.112					869.163	1717.62
281.882	367.84					522.079	2164.64
1636.11	842.16					399.738	328.152
2893.35	1496.91					287.076	290.594
1677.74	714.19					714.688	1138.17
174.24	525.043					125.245	1604.56
1516.08	3014.74					1849.44	1638.05
538.402	943.994					699.009	649.141
1887.21	3658.65					943.11	81.6992
2092.24	2175.1					224.163	1796.41
1790.03	566.28					140.15	1370.69
3025.77	672.373					913.686	82.6672
2140.64	731.034					241.391	1492.46
1189.48	631.136					257.265	247.421
1296.93	1407.67					914.073	89.4432
68.1472	92.1536					1859.51	1776.47
425.726	498.133					230.938	65.824
90.4112	144.426					2024.05	94.6704
2190.97	569.958					1294.26	204.248
3450.34	360.29					1442.73	1318.22
177.918	366.291					1458.61	1312.41
3361.28	1578.03					1048.61	628.232
3393.61	2715.82					265.782	1761.76
5758.44	1143.21					1569.91	79.5696
1088.81	1510.85					377.863	283.237
2263.57	900.821					981.826	153.718
2875.73	474.901					571.441	171.53
70.4704	1004.98					627.966	78.6016
184.888	2969.05					1497.13	578.283
87.3136	142.49					190.287	67.76
306.275	3673.95					536.984	509.168
203.861	1062.48					77.6246	94.4768
2756.67	629.2					795.312	77.0528
705.285	410.045					152.013	493.874
86.5392	1465.16					369.48	89.6368
144.232	1268.66					977.341	690.958
1844.23	263.683					214.562	696.96
1518.4	7565.5					1317.97	71.632
522.139	469.867					1124.71
2358.24	510.33					755.808
1096.16	6152.22					686.481
2937.88	1875.6					1285.43
677.019	60.4032					104.183
1523.63	120.226					101.859
100.285	220.123					1805.96
1206.52	390.491					549.766
2243.63	953.286					284.081
1877.92	555.245					924.668
1584.04	1607.65					93.7255
2814.56	2342.75					654.723
3395.74	289.432					4581.13
1713.17	193.987					1149.3
2012.67	73.568					1368.12
2075.97	88.088					1220.95
2164.84	405.592					2534.66
1441.93	2255.05					812.159
2714.66	166.883					186.483
524.269	515.363					211.851
3785.65	665.403					657.241
1528.86	785.822					1390.2
2867.41	142.683					229.279
1727.69	890.173					1230.05
2863.93	121.194					1233.15
2481.57	106.286					165.569
1664.77	1073.9					724.049
863.843	2245.57					2047.83
4525.98	470.061					1413.43
65.824	718.45					92.7573
164.366	990.651					1483.92
3477.44	236.966					603.407
1932.32	350.803					1477.92
1312.03	815.056					384.585
1752.85	2963.43					1382.26
1386.37	1575.13					1211.46
1604.56	3501.84					228.117
1226.46	2404.12					89.078
985.811	1737.56					170.991
138.618	1701.94					795.312
761.429	302.79					468.821
502.005	579.445					528.852
282.462	721.547					416.343
2025.83	2680.78					449.069
1252.59	109.384					513.941
1455.29	440.246					1835.01
1439.61	1285.31					332.493
543.629	818.541					277.497
1183.67	1811.52					218.241
1669.61	2490.86					1374.12
263.683	734.906					1175.25
612.163	2552.42					248.644
3080.76	2829.46					1125.29
1806.87	1283.57					566.614
831.125	595.707					1821.45
1392.37	1575.32					1938.8
731.034	167.27					873.352
4806.7	346.35					841.4
2345.27	2376.05					754.452
228.061	336.67					1849.34
4478.16	3868.71					1096.24
80.344	2005.31					1225.02
2082.36	304.726					1116.57
322.15	1928.84					556.157
367.646	1076.03					1802.47
531.432	181.79					77.8464
318.278	1411.54					1439.77
62.7264	1331.97					191.905
1800.87	180.822					2272.26
974.002	1431.09					599.921
387.006	948.253					813.708
1167.8	3514.61					1556.15
1657.22	214.702					1062.55
1180.77	660.757					576.877
1479.3	1396.63					1195.19
2418.06	514.589					112.316
2283.12	1180.19					1403.75
3579.66	503.36					2345.27
5842.27	3854.58					833.073
2393.28	1819.45					1542.99
1246.59	838.288					278.853
1724.78	1052.02					1027.69
195.73	688.054					628.387
1651.6	161.075					381.873
2740.41	1023.37					1021.69
1554.61	1617.53					89.078
100.672	268.136					397.365
923.278	1444.45					390.781
104.931	1595.65					1769.17
977.68	3517.52					1127.03
3782.94	555.632					1205.46
3755.84	1381.34					1445.78
1509.5	3571.53					862.314
4401.3	349.835					779.433
2459.3	224.382					983.925
346.738	2882.7					1077.84
2128.05	123.71					1457.78
7780.59	3710.93					1526.72
975.938	5626.02					97.0176
4186.02	246.453					968.045
2479.82	3993.77					2107.08
2444.97	229.416					441.904
3580.24	2679.81					1215.72
2033.77	2985.89					1431.83
2932.65	1570.68					1036.21
8029.37	248.195					621.029
4777.27	1635.15					598.565
3076.3	2526.48					810.997
3851.67	1879.08					2957.78
3210.86	1746.47					625.482
3535.91	727.936					1798.02
76.0848	2127.66					2067.97
1374.37	106.48					320.293
1846.17	196.31					861.539
1258.01	1204.39					532.532
1854.88	490.776					1627.22
3064.69	3411.81					1779.24
2123.99	626.102					2447.9
854.55	2566.55					854.374
1731.37	157.01					2016.26
3955.05	1306.22					1560.61
302.79	539.176					1404.14
3663.3	143.651					1434.74
84.4096	59.6288					3020.91
6194.81	306.469					3136.13
94.2832	145.2					1594.69
831.512	1694.77					2888.26
2211.69	564.925					275.174
858.81	105.125					2225.21
2137.54	1718.97					929.51
2089.33	2484.66					343.725
1330.42	481.096					691.516
1405.73	1783.83					1592.37
306.082	2878.83					157.242
1334.29	141.522					5034.46
2327.27	2501.31					966.884
2563.26	98.736					1230.24
2461.62	559.117					2226.18
1246.4	1830.29					575.715
1180.96	700.445					144.655
2984.54	4112.26					108.055
341.317	1240.01					1332.3
3261	1503.88					406.854
241.032	130.293					257.939
1040.99	1099.65					1452.94
1946.84	3630.97					8392.7
1353.46	82.4736					449.069
252.261	3008.74					324.554
896.949	1011.56					634.971
205.797	691.733					298.024
2596.56	3902.01					92.1764
808.086	1002.27					196.165
3271.26	515.75					240.704
2092.04	4332.96					461.656
281.107	1648.7					548.217
2387.28	4968.74					2637.68
2691.23	145.394					2061.19
571.701	4641.37					495.158
4261.14	1804.93					2770.91
2872.06	2450.59					5590.61
676.051	1535.63					465.336
3847.99	392.427					961.849
3885.16	274.331					1134.78
3697.76	3296.04					618.899
2239.95	3089.28					1258.13
383.909	3930.47					1500.19
4092.7	120.032					916.148
1358.88	180.048					1930.28
1411.54	539.95					886.713
951.35	1930.39					570.874
2842.05	1556.35					1146.2
5417.12	380.424					1458.94
2325.33	285.56					1562.16
1582.87	273.944					66.6149
4632.65	458.638					129.744
741.294	1712.39					1832.49
1124.04	363.581					110.96
2059.9	543.629					629.355
4158.33	746.134					1828.81
1831.07	1969.49					503.484
1888.37	292.336					388.457
3611.03	101.253					71.2624
2219.62	107.448					556.931
1531.38	1144.76					1113.67
1826.42	3296.62					1220.95
417.014	1323.64					899.301
3225.38	1524.21					812.74
5237.85	2484.28					713.98
3747.9	992.394					65.8403
1906.57	3610.45					1963.78
1855.85	2916.78					842.755
3395.16	441.602					1317
2335.2	1151.34					204.879
2175.48	108.222					199.845
2506.73	1457.61					84.4304
346.35	280.914					622.578
2032.22	2552.42					602.826
666.952	155.074					412.663
2935.75	305.307					1304.61
3974.8	1524.41					91.2081
1525.37	3145.03					86.1733
2522.8	63.6944					969.207
2019.05	505.102					2336.36
1369.14	261.554					1917.69
754.846	2184.97					100.503
2092.62	69.5024					1296.28
3331.47	79.9568					424.282
698.122	342.285					109.992
5438.81	1850.04					884.583
1634.95	2181.29					615.219
1054.15	809.248					2093.53
598.418	4162.98					1642.91
358.547	625.909					1053.64
64.0816	495.616					1889.23
3222.28	1809.39					1064.68
416.434	260.005					1461.46
291.949	303.178					261.425
1296.73	1729.04					1518.2
2668.97	386.232					332.3
2529	297.95					1987.41
4249.71	2992.86					209.14
2134.05	222.834					243.028
324.667	976.131					400.076
3116.38	1994.85					839.463
2364.05	2700.91					1631.29
2686.2	665.984					1363.67
1500.4	2797.71					104.957
768.011	3007.19					2313.51
235.03	842.16					155.693
2622.89	2983.96					188.032
3539.01	316.73					551.509
3678.98	512.653					862.701
1609.2	532.4					866.961
999.75	470.254					107.475
728.904	1809.97					892.523
1591.2	645.269					690.935
1282.41	413.53					635.552
1231.49	2172.97					573.972
2736.34	806.15					76.6845
3469.89	1111.46					1524.98
2944.46	831.899					232.377
2323.01	1863.59					400.076
2736.92	4168.79					475.405
1403.6	188.76					2520.33
3101.47	2227.17					79.5893
832.867	1503.69					583.654
440.246	5176.86					1906.08
1426.25	1251.82					353.601
1806.48	3049.2					1261.04
2077.91	1797.19					1900.85
1009.04	871.2					1319.32
1800.48	70.0832					147.753
2734.99	1912.57					947.712
2545.26	452.637					103.408
615.648	479.16					754.839
3255.77	331.83					250.968
2283.9	2971.18					2649.3
74.3424	1390.82					1695.39
2545.07	308.986					1271.3
112.675	654.368					927.379
2736.73	3965.51					795.118
2056.42	1014.46					1163.63
516.912	3028.29					1562.93
2354.95	435.987					185.902
1700.19	1059.57					492.834
2561.14	887.85					1308.48
2950.27	517.88					172.54
1123.27	1458.19					156.467
542.08	992.781					179.124
578.283	948.059					73.0052
2264.73	647.786					262.974
991.426	1553.45					2373.15
1830.29	2487.18					1578.42
956.771	282.656					1093.14
2259.31	704.123					958.169
736.067	2342.56					404.337
2173.93	2884.64					121.805
1298.09	3308.62					1428.73
3418.59	446.635					808.286
375.003	4011.01					1415.76
3991.84	3870.26					1313.9
1046.6	2523.58					774.785
2110.82	6134.6					799.185
1478.14	426.694					205.46
1561.58	1005.75					345.08
1942	999.363					245.545
1219.29	322.925					2729.08
1951.68	1032.08					155.499
3338.44	921.923					68.164
1015.82	2603.53					1817.19
1576.1	1847.53					2100.3
1753.82	61.952					1074.36
2172.19	1242.53					93.5319
3260.03	2346.82					901.237
2090.49	3686.92					2386.9
853.776	100.285					1491.67
139.005	326.022					106.313
164.754	224.189					182.61
293.691	550.405					610.572
4289.01	4272.75					1635.16
1009.43	348.867					1721.34
1711.81	5206.29					747.093
2338.69	3747.71					1236.44
2328.62	1379.98					592.175
3047.26	1753.63					927.379
2006.28	1852.56					957.782
961.805	2314.1					958.75
4114.39	3053.46					118.513
627.264	1267.69					1786.21
2367.73	485.549					519.364
1860.11	2699.17					782.725
2880.38	1224.71					164.213
2483.69	4818.32					1389.23
3164.97	3734.74					706.815
3086.95	571.701					1290.86
3923.3	751.362					1015.49
792.986	234.256					1061.58
1676.77	3162.84					73.1989
5004.75	322.731					100.891
3104.76	1259.76					75.7163
1557.32	744.779					73.7798
5109.88	89.8304					213.206
2704.98	2744.67					259.294
2839.53	667.92					253.098
2225.43	391.846					77.0718
2951.05	576.347					842.562
2841.85	1762.15					83.4622
1277.18	73.9552					623.159
795.89	2932.85					577.845
2957.63	1749.76					155.499
2138.12	133.39					93.7255
878.17	1630.31					365.983
1051.44	1031.31					932.385
677.213	1036.53					353.59
4061.73	1203.81					399.095
1180.57	1794.09					382.636
1680.06	1887.79					2957.1
69.8896	69.1152					142.907
1839.97	344.995					618.879
192.051	5254.69					2246.63
1384.05	2616.89					1224.98
786.79	1698.45					775.922
1273.11	2450.2					1572.18
919.213	796.858					181.636
407.722	1273.5					1200
640.816	797.632					1025.72
73.1808	4473.9					1384.73
1390.05	3858.25					876.809
1651.8	1067.12					699.24
349.061	2383.41					1926.15
1348.23	1411.54					2183.7
5057.02	4049.34					1164.17
539.176	290.594					1358.01
3708.6	839.062					1608.58
2451.75	2239.18					1155.46
1124.04	510.136					2168.98
3102.83	5256.63					749.006
1120.36	1091.71					682.587
2228.53	3016.09					2779.53
537.24	865.198					64.0954
1354.81	1816.94					3401.7
2633.15	2971.95					627.399
4.84	561.246					1838.82
2890.25	1314.16					487.783
2661.61	997.621					2164.53
587.189	1359.27					1939.13
2198.72	1047.96					3170.3
944.768	76.8592					767.596
1729.23	677.794					1723.02
1884.12	235.998					3087.23
98.5424	163.011					169.436
1029.18	231.933					3267.9
2735.38	92.7344					1420.56
4932.35	61.7584					864.997
3858.64	523.494					718.604
1908.9	230.578					5899.87
1433.03	377.52					2400.19
2438.78	2051.97					245.538
3001.38	394.75					1033.27
2093.98	96.0256					102.824
2658.71	398.816					2181.18
2592.89	168.432					374.89
1625.66	117.902					88.3006
78.2144	246.066					159.173
2769.64	1037.12					1380.66
4435.18	395.138					595.835
76.8592	961.418					2206.93
2612.24	1351.13					3622.26
2346.05	1463.04					496.691
287.302	984.069					1026.49
6154.93	1228.78					208.165
1336.42	805.957					2796.96
4640.01	393.976					976.729
2049.45	1433.03					299.176
3263.9	1734.08					2370.95
2038.99	1198.38					1587.67
3776.36	3458.86					8546.95
4349.42	3835.41					1539.64
1593.71	1133.91					767.208
1751.11	1197.8					1651.96
846.806	1437.29					621.783
267.555	511.878					224.043
3290.23	1935.42					1744.71
3059.65	2983.96					604.937
1628.56	4118.07					235.275
1153.47	2836.82					1537.32
201.731	1941.03					882.619
4186.41	437.536					2464.28
2515.25	561.827					1174.63
2414.58	5063.61					3092.07
3608.9	3175.81					2713.11
3562.43	2378.18					2743.9
3213.95	100.478					3328.31
360.096	4030.95					2487.71
2695.69	865.392					1646.92
1115.72	2803.33					343.908
3732.03	2516.8					774.567
2270.35	1529.25					98.37
2102.5	1058.41					1378.54
3177.94	1308.35					3918.73
1757.11	3446.08					1913.95
1306.61	513.427					533.483
568.603	2199.88					1511.95
1650.05	875.072					2482.49
3508.81	1189.09					1235.63
2456.4	1123.85					4854.02
2126.7	1274.66					893.656
3838.31	139.973					145.425
3529.91	1010.98					2831.62
3414.33	985.424					488.752
2438.78	1958.65					1310.37
2134.44	3396.91					1109.37
80.344	265.232					1062.51
2547.39	220.898					558.269
1253.95	989.877					3303.91
3232.54	2464.91					1078.58
3470.86	95.6384					7256.53
1377.08	1572.23					447.506
1195.87	3535.91					2636.43
2814.94	747.877					2664.51
850.098	859.971					6357.26
98.3488	857.454					1231.17
2682.72	1460.71					1883.94
2904.58	2583.59					1289.65
261.166	400.365					247.668
3709.76	398.622					492.818
2122.24	228.448					926.575
121	1790.61					3704.17
130.293	73.1808					1358.01
971.485	1733.11					199.064
152.363	938.96					1735.22
1009.24	1186.77					2225.14
1293.63	4708.74					1063.87
1673.48	625.522					2490.23
524.462	241.032					3458.63
1590.23	1410.96					1866.51
628.426	7085.57					412.069
868.683	5807.23					2034.01
1459.94	1419.47					458.543
72.0192	1461.87					671.743
1174.18	985.424					1234.85
454.573	843.902					779.02
3683.82	493.099					1753.42
1895.92	3126.25					1211.04
115.966	3169.04					199.644
4318.64	732.582					713.376
2630.83	386.426					3963.46
178.886	273.75					117.928
1077.77	103.382					1837.08
2418.84	1012.72					3075.8
2864.12	2243.24					3640.46
998.976	338.994					6962.97
700.832	620.488					1065.22
912.243	755.04					954.072
390.491	1760.02					783.474
3006.41	1215.03					1261.96
1447.93	1451.42					817.942
1559.25	602.677					132.838
1988.66	478.579					652.185
2295.9	1433.99					1151.39
1532.92	2846.89					1254.6
564.925	915.728					1866.12
2060.49	306.662					96.0463
1924.77	2537.51					292.786
131.454	1825.84					79.7804
2368.5	841.386					336.162
191.083	530.851					87.526
178.499	343.834					2321.38
2141.22	3478.22					1899.24
3085.4	120.419					190.156
3029.84	421.467					666.708
1233.81	56.9184					1136.48
377.133	129.131					2655.02
2057.19	2062.61					1967.01
3849.93	414.304					1675
2039.77	1216.39					2426.72
3027.52	534.336					846.989
621.262	1075.06					1511.57
3815.47	1586.94					593.899
187.405	1141.27					1034.24
4014.68	499.488					563.885
1634.57	1151.15					1934.48
1945.87	143.458					950.006
1206.71	85.5712					114.055
3091.99	522.333					3669.12
2902.26	311.502					1618.46
3246.48	86.5392					2420.91
3170.78	1364.49					949.231
3014.35	147.717					3411.39
3757	446.829					408.197
2782.81	1357.52					1042.37
110.352	3828.63					1055.54
4000.94	183.339					88.8815
2075.78	1186.96					383.217
1847.33	803.053					420.396
2926.26	196.504					1476.13
626.296	646.43					854.734
438.504	152.17					2107.21
1674.45	156.622					138.647
2655.03	1538.35					1723.6
4363.36	1305.25					199.451
3567.47	1267.11					177.763
1749.18	167.851					1413.78
1141.85	1867.27					400.451
2744.09	1091.13					2740.8
2347.59	1830.88					428.723
4153.88	1644.24					1226.53
1033.82	764.139					1789.25
2644.58	2380.12					1802.61
3110.76	2124.37					1049.54
4710.68	1825.65					91.7861
2915.03	97.1872					784.249
3300.69	3323.72					220.171
1496.53	168.432					1253.06
215.09	3891.17					441.116
3001.57	3487.51					3144.16
3278.42	231.158					1397.12
1047.18	1624.3					192.673
3605.41	844.677					885.911
2188.45	589.899					266.645
1970.07	346.931					1117.89
1551.7	173.853					113.861
2692.78	1486.07					1542.16
2024.09	433.858					3173.98
2488.34	329.894					1321.22
1286.28	103.963					1186.44
1603.59	604.419					2788.63
2076.17	991.426					742.616
1516.47	2306.55					1226.72
686.893	577.122					4218.48
522.914	926.763					712.214
2839.53	1273.31					1331.29
4063.86	4042.76					1051.86
2307.52	1492.27					107.278
1119.78	242.968					814.844
2959.18	5138.92					77.263
5133.11	3165.36					259.286
1855.66	1571.45					1216.46
2291.45	4230.35					3958.03
4948.8	1033.44					136.324
1303.7	740.52					3108.34
1130.24	1641.15					266.645
3947.89	1780.15					546.65
81.6992	976.518					326.092
3516.74	3358.96					1991.41
1052.41	530.464					756.558
91.3792	974.002					736.419
1751.89	4036.75					2420.91
1251.24	177.918					719.185
353.901	600.934					68.3555
4357.94	1078.55					436.856
3149.49	1705.04					1163.01
2062.03	889.979					907.986
7447.02	1121.33					1153.33
1698.65	5296.31					3610.26
2111.4	1648.5					1043.15
1469.23	247.034					102.436
1978.98	1344.55					615.78
1329.84	281.107					1370.98
1450.26	2327.65					2387.02
0.1936	2954.53					930.448
1562.35	247.227					924.058
1930.77	4144.2					79.0058
177.144	573.83					300.338
796.277	1687.81					251.153
1534.47	613.131					181.442
125.453	2582.43					945.939
1500.21	581.187					757.72
1485.11	1816.94					954.266
900.434	2767.12					441.89
1954.97	1981.11					3087.81
2612.05	5228.56					273.228
2494.92	1951.29					182.41
2581.27	66.0176					154.332
700.832	389.523					7697.45
630.168	490.002					739.324
1024.92	1240.59					377.214
0.1936	531.819					314.087
1538.35	382.747					68.7428
150.814	164.56					4414.06
2225.43	164.56					1864.58
1344.94	77.44					672.711
2294.74	1996.21					2935.99
62.92	5410.15					974.986
1251.43	1144.76					2980.14
2843.02	765.882					95.8526
979.035	894.626					96.8208
1074.87	414.498					1140.88
772.27	3781.39					345.189
1377.08	1914.51					73.1808
2832.37	1483.17					871.781
2794.81	2989.76					957.546
4246.23	3125.48					1240.2
4314.18	951.931					436.374
607.904	1140.69					100.091
554.47	3315.21					348.674
2176.06	2274.41					114.03
1149.98	2196.78					222.64
1085.52	974.389					232.514
2375.28	1687.42					1116.1
1643.86	1806.87					852.034
1821.58	4291.34					102.608
2163.29	157.784					385.845
2311	1183.28					685.925
2267.83	1256.27					682.053
2685.23	1657.8					922.31
1579.19	438.31					463.672
1547.06	265.232					961.224
2708.85	1022.98					947.672
2683.3	1842.3					63.6944
1086.87	667.339					1078.35
2564.43	1838.81					604.806
1383.85	3322.56					950.382
1961.75	1125.98					914.566
69.8896	159.139					1329.06
1883.15	1016.98					350.61
1066.15	874.491					2021.77
7021.48	176.176					1367.78
2889.67	258.843					1167.6
3878.39	4904.86					189.147
1488.59	473.933					1296.54
1142.43	570.152					1201.48
2347.01	3515.2					395.718
2822.49	1696.52					176.37
2699.75	2321.65					111.514
1296.73	406.366					652.819
1990.4	0.5808					367.259
1836.88	2814.56					1442.71
581.962	916.309					77.44
767.624	2593.27					1477.94
3642.58	462.123					65.824
2368.11	1537.18					129.325
1133.72	73.3744					952.318
5656.02	852.227					773.045
1948.97	1418.31					1715.1
2056.81	2592.11					388.168
1383.66	1452.97					652.045
1446.97	1816.36					3302.53
1366.82	1592.75					663.216
2964.79	4386.01					73.1531
2860.63	336.283					273.066
593.771	1425.09					95.7957
0.968	517.493					441.628
2574.3	453.411					967.634
1254.33	1876.95					2224.78
1371.08	5175.7					97.9245
1996.79	1328.68					1310.95
1278.34	4190.09					556.97
1211.16	3425.36					1932.75
1363.53	340.155					1225.99
2428.71	2143.54					611.157
1674.06	680.31					1725.29
1861.46	1039.63					830.036
3755.26	91.3792					156.563
2734.99	4745.91					2939.86
150.04	418.563					2796.27
902.563	995.298					711.404
2308.1	2010.92					3168.81
2967.11	1804.35					777.203
1066.74	3853.22					488.074
1880.44	4087.67					203.01
1981.88	795.696					1862.69
2420.19	1722.85					872.031
828.414	866.747					1847.6
12443.6	389.136					1684.46
506.845	578.67					621.608
2952.98	1020.47					521.554
1865.34	842.354					2028.16
3969.19	1124.82					813.199
1336.61	848.549					1332.82
2751.06	1392.37					1574.15
1953.23	310.728					722.629
2477.69	216.445					1239.35
2341.98	893.464					848.228
531.238	1400.89					1139.29
111.126	428.824					372.733
3482.48	1940.45					1392.81
96.9936	328.926					1690.84
3571.34	636.944					1435.19
73.7616	228.642					1854.37
830.157	64.4688					183.076
4265.2	390.104					75.2819
2290.29	147.523					180.173
3505.51	2910.97					986.212
2444.59	358.354					1047.37
4069.67	1518.4					66.7667
2569.46	72.4064					830.036
3032.16	231.739					66.7667
2604.89	112.869					191.785
2547.39	2982.6					2744.79
1209.03	4393.17					1298.76
2021.77	1669.61					735.014
2802.17	418.176					341.188
1721.49	932.571					565.485
3452.08	5770.25					644.638
328.152	4368.58					2642.99
461.349	1439.03					489.042
379.843	313.438					633.8
263.683	484.968					1503.32
203.086	102.414					562.195
2776.03	3134.58					134.308
477.224	440.246					469.883
1171.28	1343.78					931.831
575.186	1523.44					1602.21
2069.2	1126.75					87.087
3295.46	985.811					1907.01
149.653	2058.94					103.15
85.9584	1962.33					325.125
1834.75	163.592					1167.74
3701.05	146.555					115.729
2281.58	3202.92					436.403
2065.91	1336.23					622.188
1348.81	701.606					584.257
3127.41	1102.94					1096.91
3419.56	2599.47					1000.53
1859.53	1446.19					2009.39
4121.74	1000.52					847.26
2228.34	986.392					1065.37
4748.23	628.038					68.1214
2251.95	2020.41					826.746
3056.94	456.702					241.328
3999.39	768.398					1620.21
2586.11	801.698					205.719
2860.25	3932.98					726.499
716.32	855.131					2437.28
3626.71	1206.32					67.9279
3128.38	612.55					982.148
2299.97	579.638					1065.75
900.046	1486.07					1769.41
3547.91	1218.91					1997.97
5606.07	126.034					189.076
461.736	211.411					136.049
3455.95	62.5328					553.874
2860.44	432.309					1958.49
2914.07	618.552					77.7977
3042.81	3883.42					329.382
2218.85	1010.4					67.3473
1004.4	3103.21					2048.29
3251.51	188.954					1709.81
2861.6	148.491					493.687
2274.8	633.459					180.56
3817.02	2187.49					156.563
2235.31	2321.46					74.3143
1938.13	527.754					574.387
780.595	236.192					69.2826
107.061	1753.24					104.35
0.7744	93.896					1836.3
641.978	523.688					151.202
854.163	4970.29					998.202
1159.86	2631.02					890.754
942.445	1481.81					280.139
620.875	456.509					96.8
186.437	387.2					326.603
445.667	0.1936					1175.73
865.392	684.763					1184.06
2047.32	1165.86					564.538
334.154	355.643					1031.89
91.5728	192.826					1000.72
306.856	357.966					1732.14
1990.21	1562.35					372.486
1694.19	67.76					190.502
1506.21	2229.11					1118.62
4163.56	368.034					2027.38
2877.86	335.122					238.902
1758.66	458.445					1347.65
700.251	2635.48					1090.36
2518.74	2467.05					625.328
1221.23	666.178					191.083
1605.14	1112.43					611.389
523.882	1187.54					1170.31
1751.31	1833.39					188.76
1517.63	1094.42					343.253
2713.69	1497.3					1431.09
2721.24	2695.3					1384.43
3180.27	631.136					227.48
467.157	793.954					1128.11
1074.29	2640.32					1199.74
624.36	2238.6					297.757
1182.51	1006.53					904.499
2073.65	571.12					140.747
675.664	1789.64					1047.96
296.789	2853.47					1284.15
1277.57	122.549					111.514
1631.08	981.746					640.816
1319	2544.29					832.674
112.094	3388.19					92.5408
454.96	539.563					1040.21
2471.69	4071.21					150.621
2918.13	853.389					193.406
2315.26	356.418					1538.35
2023.31	321.763					680.117
3375.61	1037.7					1510.47
2782.81	750.394					611.97
316.342	64.6624					410.045
927.15	497.552					1959.62
2140.44	186.243					1340.68
1658.77	1164.12					170.368
2848.63	1509.89					1668.44
1487.82	804.795					792.986
63.888	1912.57					106.674
157.784	520.397					697.734
2604.31	69.3088					204.829
1867.85	319.246					568.99
5180.54	369.97					526.205
2475.76	68.9216					1180.96
3766.68	204.829					708.382
2904	247.034					311.696
2238.6	1674.06					1554.22
673.147	601.515					506.458
3130.12	1723.81					178.886
3597.67	553.89					283.043
1854.49	2779.13					106.093
1440.19	3804.43					292.142
1584.04	821.445					274.912
3551.4	458.251					775.562
1796.22	5426.8					1030.53
240.451	107.061					110.933
1744.53	539.563					2129.6
1846.36	1244.85					1677.35
992.587	1176.51					534.336
1518.02	1044.28					236.386
492.518	3841.99					1194.71
1312.03	2024.28					1273.89
213.347	2139.28					1809.19
2626.96	74.9232					417.982
679.536	156.235					2567.14
613.131	180.242					854.744
2553.2	1612.69					1866.5
580.606	1516.66					388.555
2984.15	827.64					626.877
1242.91	3059.07					73.1808
777.11	224.189					658.434
178.306	121.774					3077.08
1751.5	2271.51					1504.85
1186.38	1661.28					138.037
446.442	1276.4					67.9536
471.997	1838.81					82.28
89.8304	924.246					358.934
492.712	1162.76					198.634
499.294	772.464					3470.67
488.453	72.2128					3196.72
2086.43	1369.91					1089.19
2522.8	77.2464					148.685
2417.29	86.3456					279.558
886.301	1609.59					168.626
2860.44	131.261					569.571
1687.81	1242.53					525.043
1765.24	2470.14					746.522
2220.79	1423.73					723.483
630.555	579.058					69.3088
1558.29	661.725					827.834
1695.55	863.843					2145.28
1784.41	293.11					995.491
1206.13	1885.28					1841.14
2002.02	257.682					1061.7
2531.32	198.634					486.517
2255.44	541.306					367.646
1435.35	1254.14					1125.78
2113.34	423.597					1669.8
2076.94	813.314					273.557
383.909	255.165					902.757
286.528	184.501					404.43
1312.41	186.63					1364.3
1160.44	173.078					932.765
671.211	4862.26					112.675
1275.44	631.717					1723.62
946.51	360.096					273.17
208.314	826.091					871.587
130.486	859.197					1059.77
940.702	1050.47					153.912
502.973	256.52					354.675
1937.74	74.7296					375.003
1359.65	2044.61					520.397
6518.12	294.272					1076.8
247.421	7105.12					79.1824
867.328	1343.2					605.581
977.68	1424.7					560.472
73.9552	347.899					1771.44
1100.23	509.749					997.621
1216.58	66.9856					1002.27
1938.71	783.112					356.03
941.09	163.592					97.3808
1700.78	178.306					719.224
1871.72	1663.61					1174.18
1561.19	96.4128					207.152
4193.57	710.706					1637.66
1727.69	1007.49					612.744
1171.09	212.573					344.221
435.406	353.901					244.323
517.106	1742.21					1340.87
[truncated: 4,929 more rows]

## Sheet: Figure 1e
	Adiponectin
	Control	ALL-Diagnosis
	106.007	8.84795
	70.5332	39.8317
	68.4823	55.2886
	138.04	9.13861
	98.8458	36.8214
		21.4598
		40.7853

## Sheet: Figure 2a
			Healthy-MSC	ALL-MSC
	NO of MSCS x 106/106 BMNC at P1 stage		0.18	ALL22	0.0067
			0.178	ALL14	0.01
			0.5	ALL13	0.0178
			0.0667	ALL19	0.006
			0.1667	ALL 18	0.002
			0.2833	ALL15	0.2781
			0.325	ALL12	0.0061
			0.27	ALL16	0.0366
			0.1	ALL17	0.5139
			0.1625	ALL20	0.192
			0.15	ALL23	0.0414
			0.6349	ALL21	0.0309
			0.2012
			0.3459

## Sheet: Figure 2b
	Healthy-MSC	ALL-MSC	ALL-MSC	High "Performers"	Low "Performers"
No. of CFU's/106	5		ALL15	10.5
	9.7		ALL 23		2
	8		ALL16		23.8
	19.5		ALL17	29
	21.7		ALL 20	5
	5.3		All 23		3.5
	3.3		ALL 19		2

## Sheet: Figure 2c
	Healthy01	Healthy02	Healthy03	Healthy04	Healthy05	Healthy06	ALL16	ALL17	ALL15	ALL18	ALL14	ALL13	ALL12
% FABP/DAPI positive cells	31	11	17	14	14	9	54	52	46.1538	33	50	50	75
	26	8	14	25	20	14	49	46	49.4845	40	40	40	83
	17	5	20	11	20	20	29	45	53.3981	27	30	57	60
	41	8	17	17	14	20	50	63	60			50	78
	19	7	14	17	20	17	38	46	46.3158			80	71
	28	7	20		20	11	33	43	61.9565
	32							40	64.7727
	29								71.1712
	29
	44

## Sheet: Figure 2d
	Healthy 01	Healthy 02	Healthy 03	Healthy 04	Healthy 05	ALL 17	ALL 18	ALL 16	ALL 14	ALL 13	ALL 23
% Osteocalcin/DAPI positive cells	90	100	100	92.3077	100	92.8571	92.3077	93.75	100	100	85.7143
	92.3077	100	94.7368	100	100	100	93.75	100	90.9091	88.8889	100
	93.3333	92.8571	94.4444	91.6667	91.6667	92.8571	100	93.3333	100	100	92.8571
	100	95.2381	100	100		93.3333	100	95	100	100	100
	100	100	92.3077			100	95.2381	100	100	100	92.8571
								92.3077
								94.1176
								100
								94.7368
								95.2381

## Sheet: Figure 2e
	No-CM					GMPB-CM					ALL-CM
	0.161	0.172	0.177		Donor 1	0.181	0.181	0.174		Nalm-6	0.346	0.385	0.401
	0.106	0.092	0.093		Donor 2	0.147	0.139	0.148		REH	0.443	0.424	0.415
	0.19	0.177	0.182		Donor 3	0.142	0.136	0.135		RS4;11	0.359	0.389	0.36

## Sheet: Figure 2h
Control	ALL	Control	ALL	Control	ALL
G0		G1		G2/S/M
72.1	89.8	16.2	4.78	9.81	3.15
77.8	87.5	15.1	7.05	6.54	4.7
77.8	92.3	13.4	4.3	6.79	1.82
79.8	89.1	12	3.85	7.76	4.44

[truncated: 46 more sheets: Figure 3b, Figure 3c, Figure 3f, Figure 3g, Figure 3h, Figure 3i, Figure 4e, Figure 4f, Figure 4g, Figure 4h, Figure 4i, Figure 4j, Figure 5a, Figure 5b, Figure 5c, Supplementary S1b, Supplementary S3b, Supplementary S3c, Supplementary S4a, Supplementary S4b …]
